# Supplementary material for: A brain connectivity characterization of children with different levels of mathematical achievement based on graph metrics
Source: PLoS One. 2020 Jan 17;15(1):e0227613. doi: 10.1371/journal.pone.0227613 (PMC6968862; doi:10.1371/journal.pone.0227613)
Supplement: S1 File — This file contains the information on the 57 participants processed, from the raw signal to artifact removal steps. (ZIP) [file pone.0227613.s001.zip]

Archive with 3 entries (3 files):
- SF1.mat
- README
- Participants_Information.csv
