# Supplementary material for: A brain connectivity characterization of children with different levels of mathematical achievement based on graph metrics
Source: PLoS One. 2020 Jan 17;15(1):e0227613. doi: 10.1371/journal.pone.0227613 (PMC6968862; doi:10.1371/journal.pone.0227613)
Supplement: S1 File — This file contains the information on the 57 participants processed, from the raw signal to artifact removal steps. (ZIP) [file pone.0227613.s001.zip › README]

The "Participants_Information.csv" file contains the achievement level assigned to each participant. The file contains two columns, the first column has an identifier number representing each participant while the second column has the level achievement corresponding to each participant.

The SF1.mat file contains the information of the 57 participants processed, from the raw signal to artifact removal step. This file contains the following variables:
- Data: This variable is a 57x2 cell array. The 57 rows represent the participants, column one contains the identifiers for each of the 57 participants while column two contains a 19x200 cell arrays, one per row, which contain the 200 values representing the signal window wherein the stimulus is presented of the 19 electrodes. Finally, the participant identifiers are formatted as "Participant_X" with X = {1,2,3, ..., 57}.  
- channels: This variable contains a cell array with a unique component containing the number of channels (electrodes) recorded in the experiment.
- channelsName: This variable contains a struct with a field named "Label" with the 19 electrodes names in the same order that is in the "Data" variable.
- duration: This variable contains a cell array with a unique component containing the time of the window lasting.
- sampleRate: This variable contains a cell array with a unique component with a scalar value that represents the sampling frequency.
