# Supplementary material for: A brain connectivity characterization of children with different levels of mathematical achievement based on graph metrics
Source: PLoS One. 2020 Jan 17;15(1):e0227613. doi: 10.1371/journal.pone.0227613 (PMC6968862; doi:10.1371/journal.pone.0227613)
Supplement: S2 File — Contains the information on the 57 participants processed from the “Artifact removal” step to the “Thresholding and normalization” step, for each frequency band (α, β, δ, θ, 0.5 − 30 Hz.). (ZIP) [file pone.0227613.s002.zip]

Archive with 7 entries (7 files):
- SF2_theta.mat
- SF2_delta.mat
- SF2_beta.mat
- SF2_alpha.mat
- SF2_0.5-30.mat
- README
- Participants_Information.csv
