# Supplementary material for: A brain connectivity characterization of children with different levels of mathematical achievement based on graph metrics
Source: PLoS One. 2020 Jan 17;15(1):e0227613. doi: 10.1371/journal.pone.0227613 (PMC6968862; doi:10.1371/journal.pone.0227613)
Supplement: S2 File — Contains the information on the 57 participants processed from the “Artifact removal” step to the “Thresholding and normalization” step, for each frequency band (α, β, δ, θ, 0.5 − 30 Hz.). (ZIP) [file pone.0227613.s002.zip › README]

The "Participants_Information.csv" file contains the achievement level assigned to each participant. It has two columns, the first has an identifier number representing each participant while the second column has the achievement level corresponding to each participant.

There are 5 different .mat files (i.e. SF2_0.5-30, SF2_alpha, SF2_beta, SF2_delta, SF2_theta) with the information of the 57 participants processed from the "Artifact removal" step to the "Thresholding and normalization" step.

Those file contains the following variables:

- Data: This variable is a 57x2 cell array. The 57 rows represent the participants, column one contains the identifiers for each of the 57 participants while column two contains a 19x19 cell arrays with the coherence matrix, normalized and thresholded for each participant. The participant are identified by a label with the format: "Participant_X" with X = {1,2,3, ..., 57}.  
- channels: This variable contains a cell array with a unique component containing the number of channels (electrodes) recorded in the experiment.
- channelsName: This variable contains a struct with a field named "Label" with the 19 electrodes names in the same order that is in the "Data" variable.
