# Supplementary material for: A brain connectivity characterization of children with different levels of mathematical achievement based on graph metrics
Source: PLoS One. 2020 Jan 17;15(1):e0227613. doi: 10.1371/journal.pone.0227613 (PMC6968862; doi:10.1371/journal.pone.0227613)
Supplement: S3 File — This file contains the information obtained from the machine-learning stage, from “Feature extraction” to “Dataset construction”. (ZIP) [file pone.0227613.s003.zip]

Archive with 92 entries (92 files):
- README
- Participants_Information.csv
- E_theta_LA-OA.csv
- E_theta_HA-OA.csv
- E_theta_HA-LA.csv
- E_theta_HA-AA.csv
- E_theta_AA-OA.csv
- E_theta_AA-LA.csv
- E_delta_LA-OA.csv
- E_delta_HA-OA.csv
- E_delta_HA-LA.csv
- E_delta_HA-AA.csv
- E_delta_AA-OA.csv
- E_delta_AA-LA.csv
- E_beta_LA-OA.csv
- E_beta_HA-OA.csv
- E_beta_HA-LA.csv
- E_beta_HA-AA.csv
- E_beta_AA-OA.csv
- E_beta_AA-LA.csv
- E_alpha_LA-OA.csv
- E_alpha_HA-OA.csv
- E_alpha_HA-LA.csv
- E_alpha_HA-AA.csv
- E_alpha_AA-OA.csv
- E_alpha_AA-LA.csv
- E_0.5-30_LA-OA.csv
- E_0.5-30_HA-OA.csv
- E_0.5-30_HA-LA.csv
- E_0.5-30_HA-AA.csv
- E_0.5-30_AA-OA.csv
- E_0.5-30_AA-LA.csv
- d_theta_LA-OA.csv
- d_theta_HA-OA.csv
- d_theta_HA-LA.csv
- d_theta_HA-AA.csv
- d_theta_AA-OA.csv
- d_theta_AA-LA.csv
- d_delta_LA-OA.csv
- d_delta_HA-OA.csv
- d_delta_HA-LA.csv
- d_delta_HA-AA.csv
- d_delta_AA-OA.csv
- d_delta_AA-LA.csv
- d_beta_LA-OA.csv
- d_beta_HA-OA.csv
- d_beta_HA-LA.csv
- d_beta_HA-AA.csv
- d_beta_AA-OA.csv
- d_beta_AA-LA.csv
- d_alpha_LA-OA.csv
- d_alpha_HA-OA.csv
- d_alpha_HA-LA.csv
- d_alpha_HA-AA.csv
- d_alpha_AA-OA.csv
- d_alpha_AA-LA.csv
- d_0.5-30_LA-OA.csv
- d_0.5-30_HA-OA.csv
- d_0.5-30_HA-LA.csv
- d_0.5-30_HA-AA.csv
- d_0.5-30_AA-OA.csv
- d_0.5-30_AA-LA.csv
- C_theta_LA-OA.csv
- C_theta_HA-OA.csv
- C_theta_HA-LA.csv
- C_theta_HA-AA.csv
- C_theta_AA-OA.csv
- C_theta_AA-LA.csv
- C_delta_LA-OA.csv
- C_delta_HA-OA.csv
- C_delta_HA-LA.csv
- C_delta_HA-AA.csv
- C_delta_AA-OA.csv
- C_delta_AA-LA.csv
- C_beta_LA-OA.csv
- C_beta_HA-OA.csv
- C_beta_HA-LA.csv
- C_beta_HA-AA.csv
- C_beta_AA-OA.csv
- C_beta_AA-LA.csv
- C_alpha_LA-OA.csv
- C_alpha_HA-OA.csv
- C_alpha_HA-LA.csv
- C_alpha_HA-AA.csv
- C_alpha_AA-OA.csv
- C_alpha_AA-LA.csv
- C_0.5-30_LA-OA.csv
- C_0.5-30_HA-OA.csv
- C_0.5-30_HA-LA.csv
- C_0.5-30_HA-AA.csv
- C_0.5-30_AA-OA.csv
- C_0.5-30_AA-LA.csv
