# Supplementary material for: A brain connectivity characterization of children with different levels of mathematical achievement based on graph metrics
Source: PLoS One. 2020 Jan 17;15(1):e0227613. doi: 10.1371/journal.pone.0227613 (PMC6968862; doi:10.1371/journal.pone.0227613)
Supplement: S3 File — This file contains the information obtained from the machine-learning stage, from “Feature extraction” to “Dataset construction”. (ZIP) [file pone.0227613.s003.zip › README]

The "Participants_Information.csv" file contains the achievement level assigned to each participant. The file contains two columns, the first column has an identifier number representing each participant while the second column has the achievement level corresponding to each participant.

In this folder are 90 .csv files with the information obtained from the machine learning stage, from the "Feature extraction" to "Dataset construction". The file name is constructed according to the "Dataset construction" section from the manuscript. 

Bi_Gj_Cok where i = {delta, theta, alpha, beta, and 0.5-30}, j = {dv, Ev, Cv}, and k = {HA−AA,HA−LA,HA−OA,AA−LA,AA−OA,LA−OA}.

Each file has a different number of row representing the participants. There are 20 columns, the first 19 correspond to the electrodes and the last one to the participant combination. The intersection of a participant and an electrode contains a value that depends on the metric been measured. This graph metric, frequency band, and achievement level combination are indicated in the file name
