# Supplementary material for: A brain connectivity characterization of children with different levels of mathematical achievement based on graph metrics
Source: PLoS One. 2020 Jan 17;15(1):e0227613. doi: 10.1371/journal.pone.0227613 (PMC6968862; doi:10.1371/journal.pone.0227613)
Supplement: S3 File — This file contains the information obtained from the machine-learning stage, from “Feature extraction” to “Dataset construction”. (ZIP) [file pone.0227613.s003.zip › E_theta_LA-OA.csv]

Fp2	F4	C4	P4	O2	F8	T4	T6	Fz	Cz	Pz	Fp1	F3	C3	P3	O1	F7	T3	T5	Clase
21	30	14	2	26	2	36	42	5	24	29	26	49	37	43	20	31	15	31	OA
18	2	26	5	6	3	19	19	28	5	14	2	15	6	18	3	1	7	16	LA
12	7	11	12	11	16	22	19	21	0	7	9	2	5	7	21	17	5	6	OA
73	66	47	0	54	59	66	27	66	30	76	56	0	7	77	35	63	50	6	LA
16	3	24	49	62	3	53	48	61	5	62	39	34	62	55	30	53	49	3	LA
13	46	41	47	24	39	18	39	26	19	23	20	13	40	18	60	30	4	47	OA
43	31	24	43	36	26	38	62	11	14	38	32	25	56	61	49	4	20	26	LA
55	3	36	6	24	24	55	31	38	51	51	39	0	2	17	24	50	55	27	LA
19	33	24	1	19	28	39	26	13	40	4	35	9	26	9	19	6	33	31	OA
80	17	78	73	76	17	23	59	63	80	69	68	72	60	17	73	78	76	13	OA
11	17	20	6	11	32	19	10	26	10	15	12	23	22	5	7	12	17	22	LA
56	1	43	47	2	40	10	30	60	31	1	7	35	32	12	42	52	42	30	OA
41	31	55	23	22	51	40	10	67	47	4	34	34	6	24	26	60	49	30	OA
51	34	9	6	46	38	22	69	22	9	50	75	64	73	60	24	64	75	61	LA
40	7	39	31	46	32	32	50	15	23	22	17	50	20	18	28	45	39	46	LA
30	21	34	9	24	27	31	32	30	28	30	37	27	19	22	30	30	36	10	OA
36	38	46	19	18	24	39	14	22	38	16	27	44	24	10	33	46	22	27	OA
50	27	22	32	48	25	38	18	10	29	10	59	35	28	30	39	53	23	48	OA
3	19	35	18	28	16	31	22	18	27	15	34	22	15	33	9	15	6	21	OA
58	0	83	87	64	44	79	3	32	87	53	10	78	64	91	60	65	87	65	LA
18	18	43	38	37	17	26	43	42	37	28	14	34	22	19	18	14	38	22	OA
60	84	84	103	67	64	25	96	88	57	43	94	0	58	51	96	39	88	75	LA
8	15	4	15	11	7	10	27	12	7	17	9	13	7	14	5	18	6	20	LA
14	17	33	34	7	8	32	8	8	44	42	39	1	13	19	33	6	38	18	LA
28	13	15	9	4	11	11	22	15	3	0	19	19	7	13	16	15	22	7	LA
35	52	27	36	55	64	12	48	1	35	52	56	6	42	28	22	44	41	7	LA
39	51	51	36	57	40	24	4	32	39	31	9	19	17	49	32	48	9	1	LA
12	7	20	12	21	3	2	1	20	21	21	10	8	15	27	31	18	13	8	OA
8	4	39	33	44	46	38	42	43	33	26	2	37	0	21	56	51	3	20	OA
36	34	21	24	21	20	33	6	18	16	37	12	37	34	34	23	38	15	36	OA
8	58	73	29	42	43	35	54	34	73	15	36	18	47	59	72	7	73	58	OA
