# Supplementary material for: A brain connectivity characterization of children with different levels of mathematical achievement based on graph metrics
Source: PLoS One. 2020 Jan 17;15(1):e0227613. doi: 10.1371/journal.pone.0227613 (PMC6968862; doi:10.1371/journal.pone.0227613)
Supplement: S3 File — This file contains the information obtained from the machine-learning stage, from “Feature extraction” to “Dataset construction”. (ZIP) [file pone.0227613.s003.zip › E_theta_HA-OA.csv]

Fp2	F4	C4	P4	O2	F8	T4	T6	Fz	Cz	Pz	Fp1	F3	C3	P3	O1	F7	T3	T5	Clase
40	7	39	31	46	32	32	50	15	23	22	17	50	20	18	28	45	39	46	OA
51	34	78	45	44	32	63	30	80	38	59	22	36	6	51	54	48	33	48	HA
51	34	9	6	46	38	22	69	22	9	50	75	64	73	60	24	64	75	61	OA
39	51	51	36	57	40	24	4	32	39	31	9	19	17	49	32	48	9	1	OA
56	45	56	22	55	20	3	25	35	33	37	57	59	15	28	14	45	55	39	OA
50	21	13	39	13	40	49	54	49	6	34	36	41	11	10	27	20	46	41	HA
7	14	24	10	24	22	27	27	24	8	20	26	13	12	11	30	13	32	13	HA
50	27	22	32	48	25	38	18	10	29	10	59	35	28	30	39	53	23	48	HA
10	38	21	42	49	37	33	33	14	29	29	48	18	24	50	25	15	53	32	HA
41	31	55	23	22	51	40	10	67	47	4	34	34	6	24	26	60	49	30	HA
28	13	15	9	4	11	11	22	15	3	0	19	19	7	13	16	15	22	7	OA
55	3	36	6	24	24	55	31	38	51	51	39	0	2	17	24	50	55	27	OA
8	58	73	29	42	43	35	54	34	73	15	36	18	47	59	72	7	73	58	HA
12	7	20	12	21	3	2	1	20	21	21	10	8	15	27	31	18	13	8	OA
23	47	6	14	24	22	15	36	23	29	20	18	22	18	24	20	21	44	21	HA
36	34	21	24	21	20	33	6	18	16	37	12	37	34	34	23	38	15	36	HA
18	18	43	38	37	17	26	43	42	37	28	14	34	22	19	18	14	38	22	HA
56	1	43	47	2	40	10	30	60	31	1	7	35	32	12	42	52	42	30	OA
13	46	41	47	24	39	18	39	26	19	23	20	13	40	18	60	30	4	47	OA
23	9	28	49	34	39	9	33	26	14	33	1	45	6	41	31	13	22	15	OA
19	27	33	31	50	34	51	63	15	39	50	51	5	46	15	48	8	35	46	HA
64	64	67	64	71	71	64	13	6	58	2	64	3	71	59	8	71	7	55	OA
11	17	20	6	11	32	19	10	26	10	15	12	23	22	5	7	12	17	22	OA
8	15	4	15	11	7	10	27	12	7	17	9	13	7	14	5	18	6	20	OA
30	21	34	9	24	27	31	32	30	28	30	37	27	19	22	30	30	36	10	HA
80	17	78	73	76	17	23	59	63	80	69	68	72	60	17	73	78	76	13	HA
3	3	16	58	52	50	4	36	16	62	52	4	45	62	51	57	57	57	5	OA
36	38	46	19	18	24	39	14	22	38	16	27	44	24	10	33	46	22	27	HA
12	7	11	12	11	16	22	19	21	0	7	9	2	5	7	21	17	5	6	OA
59	38	34	7	44	52	38	32	39	62	58	16	45	64	58	53	12	9	27	HA
16	3	24	49	62	3	53	48	61	5	62	39	34	62	55	30	53	49	3	OA
