# Supplementary material for: A brain connectivity characterization of children with different levels of mathematical achievement based on graph metrics
Source: PLoS One. 2020 Jan 17;15(1):e0227613. doi: 10.1371/journal.pone.0227613 (PMC6968862; doi:10.1371/journal.pone.0227613)
Supplement: S3 File — This file contains the information obtained from the machine-learning stage, from “Feature extraction” to “Dataset construction”. (ZIP) [file pone.0227613.s003.zip › E_theta_AA-OA.csv]

Fp2	F4	C4	P4	O2	F8	T4	T6	Fz	Cz	Pz	Fp1	F3	C3	P3	O1	F7	T3	T5	Clase
60	84	84	103	67	64	25	96	88	57	43	94	0	58	51	96	39	88	75	OA
28	13	15	9	4	11	11	22	15	3	0	19	19	7	13	16	15	22	7	OA
14	17	33	34	7	8	32	8	8	44	42	39	1	13	19	33	6	38	18	OA
23	47	6	14	24	22	15	36	23	29	20	18	22	18	24	20	21	44	21	OA
56	1	43	47	2	40	10	30	60	31	1	7	35	32	12	42	52	42	30	AA
19	33	24	1	19	28	39	26	13	40	4	35	9	26	9	19	6	33	31	AA
13	46	41	47	24	39	18	39	26	19	23	20	13	40	18	60	30	4	47	AA
8	58	73	29	42	43	35	54	34	73	15	36	18	47	59	72	7	73	58	OA
7	14	24	10	24	22	27	27	24	8	20	26	13	12	11	30	13	32	13	OA
12	7	11	12	11	16	22	19	21	0	7	9	2	5	7	21	17	5	6	AA
71	82	72	26	82	25	23	31	58	52	1	55	61	13	56	46	50	78	69	AA
40	7	39	31	46	32	32	50	15	23	22	17	50	20	18	28	45	39	46	OA
23	9	28	49	34	39	9	33	26	14	33	1	45	6	41	31	13	22	15	AA
58	0	83	87	64	44	79	3	32	87	53	10	78	64	91	60	65	87	65	OA
50	27	22	32	48	25	38	18	10	29	10	59	35	28	30	39	53	23	48	OA
21	30	14	2	26	2	36	42	5	24	29	26	49	37	43	20	31	15	31	AA
36	34	21	24	21	20	33	6	18	16	37	12	37	34	34	23	38	15	36	OA
25	44	43	22	29	16	7	20	35	16	20	33	35	16	24	43	41	34	55	AA
3	3	16	58	52	50	4	36	16	62	52	4	45	62	51	57	57	57	5	AA
73	66	47	0	54	59	66	27	66	30	76	56	0	7	77	35	63	50	6	OA
56	45	56	22	55	20	3	25	35	33	37	57	59	15	28	14	45	55	39	AA
8	4	39	33	44	46	38	42	43	33	26	2	37	0	21	56	51	3	20	AA
64	64	67	64	71	71	64	13	6	58	2	64	3	71	59	8	71	7	55	AA
12	7	20	12	21	3	2	1	20	21	21	10	8	15	27	31	18	13	8	AA
3	19	35	18	28	16	31	22	18	27	15	34	22	15	33	9	15	6	21	AA
10	38	21	42	49	37	33	33	14	29	29	48	18	24	50	25	15	53	32	OA
41	31	55	23	22	51	40	10	67	47	4	34	34	6	24	26	60	49	30	OA
16	3	24	49	62	3	53	48	61	5	62	39	34	62	55	30	53	49	3	OA
