# Supplementary material for: A brain connectivity characterization of children with different levels of mathematical achievement based on graph metrics
Source: PLoS One. 2020 Jan 17;15(1):e0227613. doi: 10.1371/journal.pone.0227613 (PMC6968862; doi:10.1371/journal.pone.0227613)
Supplement: S3 File — This file contains the information obtained from the machine-learning stage, from “Feature extraction” to “Dataset construction”. (ZIP) [file pone.0227613.s003.zip › E_theta_AA-LA.csv]

Fp2	F4	C4	P4	O2	F8	T4	T6	Fz	Cz	Pz	Fp1	F3	C3	P3	O1	F7	T3	T5	Clase
21	30	14	2	26	2	36	42	5	24	29	26	49	37	43	20	31	15	31	AA
35	52	27	36	55	64	12	48	1	35	52	56	6	42	28	22	44	41	7	LA
8	15	4	15	11	7	10	27	12	7	17	9	13	7	14	5	18	6	20	LA
71	82	72	26	82	25	23	31	58	52	1	55	61	13	56	46	50	78	69	AA
51	34	9	6	46	38	22	69	22	9	50	75	64	73	60	24	64	75	61	LA
8	4	39	33	44	46	38	42	43	33	26	2	37	0	21	56	51	3	20	AA
55	3	36	6	24	24	55	31	38	51	51	39	0	2	17	24	50	55	27	LA
73	66	47	0	54	59	66	27	66	30	76	56	0	7	77	35	63	50	6	LA
23	9	28	49	34	39	9	33	26	14	33	1	45	6	41	31	13	22	15	AA
12	7	20	12	21	3	2	1	20	21	21	10	8	15	27	31	18	13	8	AA
3	3	16	58	52	50	4	36	16	62	52	4	45	62	51	57	57	57	5	AA
28	13	15	9	4	11	11	22	15	3	0	19	19	7	13	16	15	22	7	LA
56	45	56	22	55	20	3	25	35	33	37	57	59	15	28	14	45	55	39	AA
58	0	83	87	64	44	79	3	32	87	53	10	78	64	91	60	65	87	65	LA
18	2	26	5	6	3	19	19	28	5	14	2	15	6	18	3	1	7	16	LA
43	31	24	43	36	26	38	62	11	14	38	32	25	56	61	49	4	20	26	LA
60	84	84	103	67	64	25	96	88	57	43	94	0	58	51	96	39	88	75	LA
56	1	43	47	2	40	10	30	60	31	1	7	35	32	12	42	52	42	30	AA
25	44	43	22	29	16	7	20	35	16	20	33	35	16	24	43	41	34	55	AA
64	64	67	64	71	71	64	13	6	58	2	64	3	71	59	8	71	7	55	AA
11	17	20	6	11	32	19	10	26	10	15	12	23	22	5	7	12	17	22	LA
40	7	39	31	46	32	32	50	15	23	22	17	50	20	18	28	45	39	46	LA
19	33	24	1	19	28	39	26	13	40	4	35	9	26	9	19	6	33	31	AA
3	19	35	18	28	16	31	22	18	27	15	34	22	15	33	9	15	6	21	AA
12	7	11	12	11	16	22	19	21	0	7	9	2	5	7	21	17	5	6	AA
14	17	33	34	7	8	32	8	8	44	42	39	1	13	19	33	6	38	18	LA
13	46	41	47	24	39	18	39	26	19	23	20	13	40	18	60	30	4	47	AA
39	51	51	36	57	40	24	4	32	39	31	9	19	17	49	32	48	9	1	LA
16	3	24	49	62	3	53	48	61	5	62	39	34	62	55	30	53	49	3	LA
