# Supplementary material for: A brain connectivity characterization of children with different levels of mathematical achievement based on graph metrics
Source: PLoS One. 2020 Jan 17;15(1):e0227613. doi: 10.1371/journal.pone.0227613 (PMC6968862; doi:10.1371/journal.pone.0227613)
Supplement: S3 File — This file contains the information obtained from the machine-learning stage, from “Feature extraction” to “Dataset construction”. (ZIP) [file pone.0227613.s003.zip › E_delta_HA-OA.csv]

Fp2	F4	C4	P4	O2	F8	T4	T6	Fz	Cz	Pz	Fp1	F3	C3	P3	O1	F7	T3	T5	Clase
4	49	3	42	5	6	49	34	28	5	58	54	45	56	58	48	36	10	19	HA
14	37	39	3	54	43	5	37	45	3	18	38	45	44	7	10	46	27	13	HA
20	10	18	17	21	11	12	12	16	13	25	13	13	14	16	10	10	9	16	HA
26	2	44	48	21	30	69	2	50	23	63	42	32	37	48	65	50	54	14	OA
73	17	73	3	57	10	23	62	58	49	16	50	69	75	33	71	7	64	78	OA
2	46	11	18	10	38	20	19	47	54	15	37	51	52	54	38	11	45	41	OA
102	102	106	106	102	11	106	1	102	95	102	102	1	91	106	91	66	102	102	HA
40	64	61	36	47	31	45	51	35	34	12	59	50	33	33	56	57	13	17	HA
30	42	43	49	10	63	6	29	57	64	69	48	6	52	60	31	50	51	11	OA
8	45	33	9	8	26	10	29	45	30	36	40	14	14	23	18	21	30	32	OA
17	16	10	29	33	20	32	39	22	25	17	7	24	38	27	24	12	26	17	HA
38	40	20	38	42	26	34	44	45	31	16	7	34	20	25	38	35	13	24	HA
44	61	76	51	89	19	65	54	29	27	38	57	86	35	33	50	50	23	64	OA
35	65	49	3	24	59	65	1	67	39	3	65	54	45	7	4	42	67	56	OA
42	51	60	63	68	6	11	25	12	39	57	21	11	62	48	52	52	48	67	OA
2	22	59	52	40	19	66	33	66	57	32	64	18	84	66	61	90	72	54	OA
13	32	57	43	53	34	41	37	47	18	21	3	31	34	27	8	46	28	36	HA
33	30	28	49	39	20	37	45	8	52	41	26	24	13	5	16	21	51	44	HA
18	13	41	38	50	33	35	44	19	55	48	11	42	5	31	40	23	38	52	OA
60	102	91	92	61	53	39	52	70	45	74	107	55	15	75	51	77	85	71	OA
38	54	27	42	39	25	9	37	42	32	16	25	72	37	30	43	35	39	36	OA
40	25	9	28	41	37	34	27	36	39	43	15	18	31	14	7	40	21	20	OA
20	13	34	13	29	6	18	23	35	45	26	13	1	39	30	24	9	20	31	HA
48	6	31	44	14	18	32	21	48	49	38	37	11	27	44	31	29	38	1	HA
29	31	27	16	26	13	22	23	21	19	9	9	40	10	29	17	14	18	17	OA
71	33	37	52	72	79	7	30	68	44	6	46	37	47	64	72	49	79	79	HA
56	19	39	20	25	19	43	28	5	30	52	10	39	48	38	52	47	54	54	OA
6	7	46	48	6	39	38	46	9	40	8	27	2	36	33	53	15	50	28	OA
46	48	51	51	32	3	50	4	42	8	6	23	40	12	1	15	47	45	43	HA
32	14	12	39	17	32	25	39	14	4	30	18	23	11	14	34	39	23	30	HA
86	35	83	79	65	12	70	10	14	37	86	65	86	86	64	57	83	78	50	HA
