# Supplementary material for: A brain connectivity characterization of children with different levels of mathematical achievement based on graph metrics
Source: PLoS One. 2020 Jan 17;15(1):e0227613. doi: 10.1371/journal.pone.0227613 (PMC6968862; doi:10.1371/journal.pone.0227613)
Supplement: S3 File — This file contains the information obtained from the machine-learning stage, from “Feature extraction” to “Dataset construction”. (ZIP) [file pone.0227613.s003.zip › E_delta_HA-LA.csv]

Fp2	F4	C4	P4	O2	F8	T4	T6	Fz	Cz	Pz	Fp1	F3	C3	P3	O1	F7	T3	T5	Clase
18	60	64	7	50	15	52	2	50	57	59	52	4	26	65	48	36	14	59	LA
71	70	46	8	35	59	77	34	78	40	52	78	51	72	66	21	23	77	38	LA
71	33	37	52	72	79	7	30	68	44	6	46	37	47	64	72	49	79	79	HA
26	2	44	48	21	30	69	2	50	23	63	42	32	37	48	65	50	54	14	LA
20	10	18	17	21	11	12	12	16	13	25	13	13	14	16	10	10	9	16	HA
48	34	45	22	5	16	35	13	34	35	9	48	36	4	20	34	41	5	41	LA
26	6	10	17	22	31	10	24	14	24	35	25	30	18	4	22	40	35	6	LA
14	37	39	3	54	43	5	37	45	3	18	38	45	44	7	10	46	27	13	HA
33	30	28	49	39	20	37	45	8	52	41	26	24	13	5	16	21	51	44	HA
38	40	20	38	42	26	34	44	45	31	16	7	34	20	25	38	35	13	24	HA
73	17	73	3	57	10	23	62	58	49	16	50	69	75	33	71	7	64	78	LA
20	13	34	13	29	6	18	23	35	45	26	13	1	39	30	24	9	20	31	HA
29	31	27	16	26	13	22	23	21	19	9	9	40	10	29	17	14	18	17	LA
102	102	106	106	102	11	106	1	102	95	102	102	1	91	106	91	66	102	102	HA
70	51	3	8	62	8	62	48	63	5	15	5	70	66	62	48	65	49	62	LA
17	16	10	29	33	20	32	39	22	25	17	7	24	38	27	24	12	26	17	HA
6	7	13	11	15	11	11	9	13	18	26	7	13	7	5	5	11	16	24	LA
48	6	31	44	14	18	32	21	48	49	38	37	11	27	44	31	29	38	1	HA
4	49	3	42	5	6	49	34	28	5	58	54	45	56	58	48	36	10	19	HA
30	42	43	49	10	63	6	29	57	64	69	48	6	52	60	31	50	51	11	LA
40	64	61	36	47	31	45	51	35	34	12	59	50	33	33	56	57	13	17	HA
35	65	49	3	24	59	65	1	67	39	3	65	54	45	7	4	42	67	56	LA
40	25	9	28	41	37	34	27	36	39	43	15	18	31	14	7	40	21	20	LA
86	35	83	79	65	12	70	10	14	37	86	65	86	86	64	57	83	78	50	HA
25	23	30	51	44	49	24	11	6	24	55	36	43	18	24	30	4	48	55	LA
13	32	57	43	53	34	41	37	47	18	21	3	31	34	27	8	46	28	36	HA
42	51	60	63	68	6	11	25	12	39	57	21	11	62	48	52	52	48	67	LA
18	13	41	38	50	33	35	44	19	55	48	11	42	5	31	40	23	38	52	LA
46	48	51	51	32	3	50	4	42	8	6	23	40	12	1	15	47	45	43	HA
32	14	12	39	17	32	25	39	14	4	30	18	23	11	14	34	39	23	30	HA
