# Supplementary material for: A brain connectivity characterization of children with different levels of mathematical achievement based on graph metrics
Source: PLoS One. 2020 Jan 17;15(1):e0227613. doi: 10.1371/journal.pone.0227613 (PMC6968862; doi:10.1371/journal.pone.0227613)
Supplement: S3 File — This file contains the information obtained from the machine-learning stage, from “Feature extraction” to “Dataset construction”. (ZIP) [file pone.0227613.s003.zip › E_delta_HA-AA.csv]

Fp2	F4	C4	P4	O2	F8	T4	T6	Fz	Cz	Pz	Fp1	F3	C3	P3	O1	F7	T3	T5	Clase
2	46	11	18	10	38	20	19	47	54	15	37	51	52	54	38	11	45	41	AA
60	102	91	92	61	53	39	52	70	45	74	107	55	15	75	51	77	85	71	AA
2	22	59	52	40	19	66	33	66	57	32	64	18	84	66	61	90	72	54	AA
32	14	12	39	17	32	25	39	14	4	30	18	23	11	14	34	39	23	30	HA
56	19	39	20	25	19	43	28	5	30	52	10	39	48	38	52	47	54	54	AA
38	40	20	38	42	26	34	44	45	31	16	7	34	20	25	38	35	13	24	HA
6	7	46	48	6	39	38	46	9	40	8	27	2	36	33	53	15	50	28	AA
19	68	63	55	66	71	67	67	6	40	9	58	68	11	69	68	0	2	72	AA
20	10	18	17	21	11	12	12	16	13	25	13	13	14	16	10	10	9	16	HA
44	61	76	51	89	19	65	54	29	27	38	57	86	35	33	50	50	23	64	AA
38	54	27	42	39	25	9	37	42	32	16	25	72	37	30	43	35	39	36	AA
40	64	61	36	47	31	45	51	35	34	12	59	50	33	33	56	57	13	17	HA
48	6	31	44	14	18	32	21	48	49	38	37	11	27	44	31	29	38	1	HA
21	13	52	61	62	68	49	68	37	45	52	26	4	57	79	62	46	6	26	AA
17	16	10	29	33	20	32	39	22	25	17	7	24	38	27	24	12	26	17	HA
46	48	51	51	32	3	50	4	42	8	6	23	40	12	1	15	47	45	43	HA
102	102	106	106	102	11	106	1	102	95	102	102	1	91	106	91	66	102	102	HA
37	34	19	53	12	29	36	11	39	16	21	18	26	21	51	30	21	40	50	AA
71	33	37	52	72	79	7	30	68	44	6	46	37	47	64	72	49	79	79	HA
14	7	21	14	6	31	21	4	20	16	5	39	18	29	11	34	26	19	13	AA
20	13	34	13	29	6	18	23	35	45	26	13	1	39	30	24	9	20	31	HA
41	75	71	29	51	42	67	6	42	44	48	76	34	6	76	47	24	50	83	AA
86	35	83	79	65	12	70	10	14	37	86	65	86	86	64	57	83	78	50	HA
8	45	33	9	8	26	10	29	45	30	36	40	14	14	23	18	21	30	32	AA
14	37	39	3	54	43	5	37	45	3	18	38	45	44	7	10	46	27	13	HA
13	32	57	43	53	34	41	37	47	18	21	3	31	34	27	8	46	28	36	HA
33	30	28	49	39	20	37	45	8	52	41	26	24	13	5	16	21	51	44	HA
6	19	18	9	7	9	14	21	8	10	25	6	14	7	10	9	28	13	25	AA
4	49	3	42	5	6	49	34	28	5	58	54	45	56	58	48	36	10	19	HA
