# Supplementary material for: A brain connectivity characterization of children with different levels of mathematical achievement based on graph metrics
Source: PLoS One. 2020 Jan 17;15(1):e0227613. doi: 10.1371/journal.pone.0227613 (PMC6968862; doi:10.1371/journal.pone.0227613)
Supplement: S3 File — This file contains the information obtained from the machine-learning stage, from “Feature extraction” to “Dataset construction”. (ZIP) [file pone.0227613.s003.zip › E_delta_AA-LA.csv]

Fp2	F4	C4	P4	O2	F8	T4	T6	Fz	Cz	Pz	Fp1	F3	C3	P3	O1	F7	T3	T5	Clase
25	23	30	51	44	49	24	11	6	24	55	36	43	18	24	30	4	48	55	LA
41	75	71	29	51	42	67	6	42	44	48	76	34	6	76	47	24	50	83	AA
26	6	10	17	22	31	10	24	14	24	35	25	30	18	4	22	40	35	6	LA
44	61	76	51	89	19	65	54	29	27	38	57	86	35	33	50	50	23	64	AA
6	7	13	11	15	11	11	9	13	18	26	7	13	7	5	5	11	16	24	LA
2	22	59	52	40	19	66	33	66	57	32	64	18	84	66	61	90	72	54	AA
48	34	45	22	5	16	35	13	34	35	9	48	36	4	20	34	41	5	41	LA
60	102	91	92	61	53	39	52	70	45	74	107	55	15	75	51	77	85	71	AA
71	70	46	8	35	59	77	34	78	40	52	78	51	72	66	21	23	77	38	LA
70	51	3	8	62	8	62	48	63	5	15	5	70	66	62	48	65	49	62	LA
26	2	44	48	21	30	69	2	50	23	63	42	32	37	48	65	50	54	14	LA
19	68	63	55	66	71	67	67	6	40	9	58	68	11	69	68	0	2	72	AA
2	46	11	18	10	38	20	19	47	54	15	37	51	52	54	38	11	45	41	AA
18	60	64	7	50	15	52	2	50	57	59	52	4	26	65	48	36	14	59	LA
42	51	60	63	68	6	11	25	12	39	57	21	11	62	48	52	52	48	67	LA
14	7	21	14	6	31	21	4	20	16	5	39	18	29	11	34	26	19	13	AA
73	17	73	3	57	10	23	62	58	49	16	50	69	75	33	71	7	64	78	LA
38	54	27	42	39	25	9	37	42	32	16	25	72	37	30	43	35	39	36	AA
8	45	33	9	8	26	10	29	45	30	36	40	14	14	23	18	21	30	32	AA
29	31	27	16	26	13	22	23	21	19	9	9	40	10	29	17	14	18	17	LA
6	19	18	9	7	9	14	21	8	10	25	6	14	7	10	9	28	13	25	AA
18	13	41	38	50	33	35	44	19	55	48	11	42	5	31	40	23	38	52	LA
21	13	52	61	62	68	49	68	37	45	52	26	4	57	79	62	46	6	26	AA
56	19	39	20	25	19	43	28	5	30	52	10	39	48	38	52	47	54	54	AA
30	42	43	49	10	63	6	29	57	64	69	48	6	52	60	31	50	51	11	LA
40	25	9	28	41	37	34	27	36	39	43	15	18	31	14	7	40	21	20	LA
6	7	46	48	6	39	38	46	9	40	8	27	2	36	33	53	15	50	28	AA
37	34	19	53	12	29	36	11	39	16	21	18	26	21	51	30	21	40	50	AA
35	65	49	3	24	59	65	1	67	39	3	65	54	45	7	4	42	67	56	LA
