# Supplementary material for: A brain connectivity characterization of children with different levels of mathematical achievement based on graph metrics
Source: PLoS One. 2020 Jan 17;15(1):e0227613. doi: 10.1371/journal.pone.0227613 (PMC6968862; doi:10.1371/journal.pone.0227613)
Supplement: S3 File — This file contains the information obtained from the machine-learning stage, from “Feature extraction” to “Dataset construction”. (ZIP) [file pone.0227613.s003.zip › E_beta_HA-OA.csv]

Fp2	F4	C4	P4	O2	F8	T4	T6	Fz	Cz	Pz	Fp1	F3	C3	P3	O1	F7	T3	T5	Clase
38	31	38	0	21	20	22	17	12	13	7	24	15	4	15	13	15	0	1	OA
43	48	44	15	3	50	3	23	19	0	10	24	42	47	43	0	28	44	24	HA
54	22	24	7	29	40	35	24	19	10	2	28	21	3	11	7	37	25	16	OA
0	4	1	1	15	9	14	9	0	0	0	4	0	11	8	1	5	0	14	HA
23	3	7	12	25	23	24	36	5	21	1	3	15	42	0	4	36	22	28	HA
0	1	1	7	10	22	15	21	1	17	1	1	3	20	20	16	0	0	0	OA
39	16	8	22	38	26	47	27	27	15	33	9	34	12	26	8	26	19	27	HA
22	7	22	10	13	27	31	27	23	5	14	16	18	19	11	11	17	15	13	HA
29	6	15	20	20	26	11	19	13	6	2	35	9	13	16	38	23	10	10	HA
3	13	35	31	6	0	16	2	28	17	28	23	23	13	5	27	7	5	27	OA
4	4	0	1	6	1	7	6	1	0	7	5	1	1	8	3	1	0	4	OA
19	17	18	11	10	18	5	13	18	5	1	19	1	15	4	5	35	16	25	OA
7	16	16	14	13	8	8	12	0	6	23	0	0	16	16	3	4	1	26	OA
12	3	13	8	11	3	5	3	0	3	12	1	13	8	0	0	0	9	19	OA
0	15	10	24	9	12	26	10	40	13	17	6	16	26	24	33	15	9	1	HA
29	29	34	21	4	25	7	2	27	1	2	6	0	2	4	26	29	11	8	OA
17	14	9	2	1	18	19	14	1	0	0	12	1	2	2	0	9	19	19	HA
29	15	11	17	12	13	35	15	17	7	23	4	17	14	6	23	26	42	31	OA
0	10	8	1	4	3	10	3	12	2	2	2	0	0	3	3	4	5	9	HA
4	16	28	22	19	29	19	3	2	7	11	20	6	6	13	3	4	8	14	OA
30	32	22	9	9	31	36	36	26	45	50	19	36	31	51	36	46	50	56	HA
6	5	1	6	1	21	18	17	18	1	0	2	21	4	5	5	6	17	23	HA
25	20	17	4	10	9	2	10	17	12	24	27	2	13	4	31	5	33	14	OA
12	18	23	16	26	19	26	9	16	27	13	28	23	24	13	8	14	12	21	HA
11	8	14	9	8	15	12	2	5	24	4	5	21	20	21	24	13	32	22	HA
20	13	14	2	7	7	4	10	16	14	9	18	16	4	4	6	22	13	20	HA
7	0	5	5	1	1	4	0	3	5	5	3	9	1	3	2	6	2	4	OA
18	28	36	8	22	13	4	11	43	29	20	28	36	24	4	12	19	30	11	OA
61	11	37	28	37	33	55	22	41	51	13	19	60	42	2	28	59	25	42	HA
15	6	15	6	3	22	13	21	31	25	9	28	1	2	16	17	20	29	18	OA
16	22	13	9	17	9	6	13	12	9	4	4	8	4	11	26	14	4	18	OA
