# Supplementary material for: A brain connectivity characterization of children with different levels of mathematical achievement based on graph metrics
Source: PLoS One. 2020 Jan 17;15(1):e0227613. doi: 10.1371/journal.pone.0227613 (PMC6968862; doi:10.1371/journal.pone.0227613)
Supplement: S3 File — This file contains the information obtained from the machine-learning stage, from “Feature extraction” to “Dataset construction”. (ZIP) [file pone.0227613.s003.zip › E_beta_HA-AA.csv]

Fp2	F4	C4	P4	O2	F8	T4	T6	Fz	Cz	Pz	Fp1	F3	C3	P3	O1	F7	T3	T5	Clase
24	24	18	7	24	9	23	5	16	20	11	24	14	5	7	6	2	4	3	AA
6	5	1	6	1	21	18	17	18	1	0	2	21	4	5	5	6	17	23	HA
12	18	23	16	26	19	26	9	16	27	13	28	23	24	13	8	14	12	21	HA
0	1	1	7	10	22	15	21	1	17	1	1	3	20	20	16	0	0	0	AA
39	16	8	22	38	26	47	27	27	15	33	9	34	12	26	8	26	19	27	HA
43	48	44	15	3	50	3	23	19	0	10	24	42	47	43	0	28	44	24	HA
22	7	22	10	13	27	31	27	23	5	14	16	18	19	11	11	17	15	13	HA
13	9	6	15	13	8	12	24	40	3	40	15	27	22	19	3	21	31	15	AA
61	11	37	28	37	33	55	22	41	51	13	19	60	42	2	28	59	25	42	HA
0	15	10	24	9	12	26	10	40	13	17	6	16	26	24	33	15	9	1	HA
0	10	8	1	4	3	10	3	12	2	2	2	0	0	3	3	4	5	9	HA
7	0	5	5	1	1	4	0	3	5	5	3	9	1	3	2	6	2	4	AA
0	4	1	1	15	9	14	9	0	0	0	4	0	11	8	1	5	0	14	HA
20	13	14	2	7	7	4	10	16	14	9	18	16	4	4	6	22	13	20	HA
25	20	17	4	10	9	2	10	17	12	24	27	2	13	4	31	5	33	14	AA
26	20	16	44	14	24	1	15	29	3	29	4	29	26	38	30	30	11	31	AA
29	6	15	20	20	26	11	19	13	6	2	35	9	13	16	38	23	10	10	HA
18	5	14	11	15	21	14	5	13	3	10	12	15	5	12	5	2	16	14	AA
29	15	11	17	12	13	35	15	17	7	23	4	17	14	6	23	26	42	31	AA
4	16	28	22	19	29	19	3	2	7	11	20	6	6	13	3	4	8	14	AA
18	28	36	8	22	13	4	11	43	29	20	28	36	24	4	12	19	30	11	AA
29	29	34	21	4	25	7	2	27	1	2	6	0	2	4	26	29	11	8	AA
11	8	14	9	8	15	12	2	5	24	4	5	21	20	21	24	13	32	22	HA
17	14	9	2	1	18	19	14	1	0	0	12	1	2	2	0	9	19	19	HA
15	37	53	30	15	42	66	22	44	17	44	26	4	36	28	42	47	44	57	AA
17	8	28	18	20	15	3	6	20	25	24	18	18	22	19	23	23	42	35	AA
30	32	22	9	9	31	36	36	26	45	50	19	36	31	51	36	46	50	56	HA
23	3	7	12	25	23	24	36	5	21	1	3	15	42	0	4	36	22	28	HA
7	16	16	14	13	8	8	12	0	6	23	0	0	16	16	3	4	1	26	AA
