# Supplementary material for: A brain connectivity characterization of children with different levels of mathematical achievement based on graph metrics
Source: PLoS One. 2020 Jan 17;15(1):e0227613. doi: 10.1371/journal.pone.0227613 (PMC6968862; doi:10.1371/journal.pone.0227613)
Supplement: S3 File — This file contains the information obtained from the machine-learning stage, from “Feature extraction” to “Dataset construction”. (ZIP) [file pone.0227613.s003.zip › E_beta_AA-LA.csv]

Fp2	F4	C4	P4	O2	F8	T4	T6	Fz	Cz	Pz	Fp1	F3	C3	P3	O1	F7	T3	T5	Clase
4	16	28	22	19	29	19	3	2	7	11	20	6	6	13	3	4	8	14	AA
30	74	68	57	18	93	73	72	55	32	42	87	34	66	10	75	30	63	50	LA
4	4	0	1	6	1	7	6	1	0	7	5	1	1	8	3	1	0	4	LA
0	1	1	7	10	22	15	21	1	17	1	1	3	20	20	16	0	0	0	AA
16	22	13	9	17	9	6	13	12	9	4	4	8	4	11	26	14	4	18	LA
7	0	5	5	1	1	4	0	3	5	5	3	9	1	3	2	6	2	4	AA
24	24	18	7	24	9	23	5	16	20	11	24	14	5	7	6	2	4	3	AA
54	22	24	7	29	40	35	24	19	10	2	28	21	3	11	7	37	25	16	LA
15	37	53	30	15	42	66	22	44	17	44	26	4	36	28	42	47	44	57	AA
13	9	6	15	13	8	12	24	40	3	40	15	27	22	19	3	21	31	15	AA
3	13	35	31	6	0	16	2	28	17	28	23	23	13	5	27	7	5	27	LA
26	20	16	44	14	24	1	15	29	3	29	4	29	26	38	30	30	11	31	AA
7	8	4	31	29	2	23	30	4	18	23	3	19	17	24	5	13	10	15	LA
18	28	36	8	22	13	4	11	43	29	20	28	36	24	4	12	19	30	11	AA
2	4	5	8	2	2	12	2	6	2	8	1	12	4	10	3	10	1	5	LA
38	31	38	0	21	20	22	17	12	13	7	24	15	4	15	13	15	0	1	LA
17	8	28	18	20	15	3	6	20	25	24	18	18	22	19	23	23	42	35	AA
24	7	23	18	40	11	12	5	0	5	18	33	27	5	11	0	29	6	23	LA
36	24	7	8	8	37	14	49	13	9	40	34	0	15	23	19	5	24	31	LA
25	20	17	4	10	9	2	10	17	12	24	27	2	13	4	31	5	33	14	AA
15	6	15	6	3	22	13	21	31	25	9	28	1	2	16	17	20	29	18	LA
7	16	16	14	13	8	8	12	0	6	23	0	0	16	16	3	4	1	26	AA
29	29	34	21	4	25	7	2	27	1	2	6	0	2	4	26	29	11	8	AA
1	29	14	5	20	20	16	16	38	17	4	14	18	16	2	2	14	40	8	LA
19	17	18	11	10	18	5	13	18	5	1	19	1	15	4	5	35	16	25	LA
29	15	11	17	12	13	35	15	17	7	23	4	17	14	6	23	26	42	31	AA
12	3	13	8	11	3	5	3	0	3	12	1	13	8	0	0	0	9	19	LA
18	5	14	11	15	21	14	5	13	3	10	12	15	5	12	5	2	16	14	AA
8	2	9	1	1	13	13	8	5	0	1	3	8	0	0	8	10	0	0	LA
