# Supplementary material for: A brain connectivity characterization of children with different levels of mathematical achievement based on graph metrics
Source: PLoS One. 2020 Jan 17;15(1):e0227613. doi: 10.1371/journal.pone.0227613 (PMC6968862; doi:10.1371/journal.pone.0227613)
Supplement: S3 File — This file contains the information obtained from the machine-learning stage, from “Feature extraction” to “Dataset construction”. (ZIP) [file pone.0227613.s003.zip › E_alpha_LA-OA.csv]

Fp2	F4	C4	P4	O2	F8	T4	T6	Fz	Cz	Pz	Fp1	F3	C3	P3	O1	F7	T3	T5	Clase
6	23	35	42	41	10	50	41	6	16	42	27	33	21	9	39	8	7	21	LA
46	32	24	15	47	9	19	44	51	47	51	17	20	41	6	44	37	47	24	OA
16	30	36	8	35	9	1	7	8	29	0	26	30	30	8	6	21	1	26	OA
9	9	20	37	4	41	20	20	17	17	21	30	38	15	35	30	6	30	21	LA
11	0	13	61	48	39	44	26	53	1	53	53	4	57	48	18	48	45	17	LA
59	56	50	45	30	37	55	5	48	28	72	84	52	72	60	62	16	6	84	LA
18	10	23	27	5	31	47	26	48	2	41	31	2	3	40	52	27	44	24	OA
22	11	22	26	29	12	17	16	28	23	18	27	43	43	38	40	24	41	15	OA
27	14	1	14	30	15	11	40	11	21	4	24	29	11	4	28	27	28	36	OA
28	10	11	38	32	28	10	16	27	20	23	24	19	1	22	37	28	21	19	LA
78	58	89	89	42	68	59	73	74	89	44	72	4	5	64	2	91	62	80	LA
34	18	7	22	19	31	15	26	30	19	21	38	30	32	7	22	35	26	15	OA
9	9	11	11	31	18	16	23	41	16	27	36	50	39	14	39	43	34	34	LA
17	48	34	17	6	6	38	3	30	38	25	19	5	32	28	27	2	40	8	OA
29	2	13	36	21	25	29	31	37	51	48	18	17	39	33	36	23	27	49	LA
11	30	2	21	32	12	30	25	9	2	2	3	7	23	30	32	3	5	30	OA
12	19	16	25	36	28	39	13	31	15	18	22	8	9	12	45	6	24	24	OA
77	76	3	4	86	14	79	70	86	86	82	82	88	75	82	81	24	60	30	LA
11	55	31	37	25	35	22	30	35	21	36	49	13	50	53	60	41	54	8	OA
28	46	20	14	17	10	39	39	53	6	50	37	55	4	51	52	32	6	47	OA
32	30	12	34	17	40	7	21	17	27	37	28	51	51	47	33	19	52	30	OA
77	52	65	56	65	61	81	38	63	10	99	31	81	69	63	99	99	53	32	LA
50	99	64	99	99	75	89	79	6	61	102	75	52	37	91	2	99	64	71	OA
5	16	23	21	14	9	14	13	12	12	11	10	7	6	6	7	20	10	9	LA
67	74	95	62	15	75	95	58	95	25	100	83	75	62	70	76	67	59	28	LA
0	41	40	9	33	38	32	14	28	14	9	2	38	7	39	18	44	0	35	OA
29	42	11	29	22	23	14	0	17	9	21	28	24	12	6	23	2	18	15	OA
35	39	73	54	80	50	24	61	1	67	52	25	19	67	2	30	48	47	33	OA
28	37	34	28	27	20	36	29	30	30	16	18	38	24	29	19	35	29	36	LA
57	1	45	66	52	34	68	58	2	60	66	66	4	24	5	43	60	2	52	LA
31	2	5	12	37	8	15	28	28	1	8	3	32	14	1	12	26	18	13	LA
