# Supplementary material for: A brain connectivity characterization of children with different levels of mathematical achievement based on graph metrics
Source: PLoS One. 2020 Jan 17;15(1):e0227613. doi: 10.1371/journal.pone.0227613 (PMC6968862; doi:10.1371/journal.pone.0227613)
Supplement: S3 File — This file contains the information obtained from the machine-learning stage, from “Feature extraction” to “Dataset construction”. (ZIP) [file pone.0227613.s003.zip › E_alpha_HA-OA.csv]

Fp2	F4	C4	P4	O2	F8	T4	T6	Fz	Cz	Pz	Fp1	F3	C3	P3	O1	F7	T3	T5	Clase
31	2	5	12	37	8	15	28	28	1	8	3	32	14	1	12	26	18	13	OA
15	29	30	23	19	23	15	36	21	12	28	5	33	20	16	40	31	35	34	HA
34	9	35	28	14	30	29	30	23	9	6	0	19	30	11	7	9	30	7	HA
26	22	29	28	33	15	27	15	44	4	39	16	12	29	35	32	40	42	31	HA
0	7	22	13	18	23	23	10	9	21	18	20	22	16	18	23	32	0	11	OA
28	46	20	14	17	10	39	39	53	6	50	37	55	4	51	52	32	6	47	HA
77	76	3	4	86	14	79	70	86	86	82	82	88	75	82	81	24	60	30	OA
22	26	14	34	30	46	34	23	30	22	17	22	34	54	46	38	28	33	53	HA
18	10	23	27	5	31	47	26	48	2	41	31	2	3	40	52	27	44	24	HA
34	18	7	22	19	31	15	26	30	19	21	38	30	32	7	22	35	26	15	HA
16	30	36	8	35	9	1	7	8	29	0	26	30	30	8	6	21	1	26	OA
5	16	23	21	14	9	14	13	12	12	11	10	7	6	6	7	20	10	9	OA
51	90	53	29	69	18	61	38	48	74	60	53	53	61	51	25	33	63	9	HA
78	58	89	89	42	68	59	73	74	89	44	72	4	5	64	2	91	62	80	OA
53	62	3	53	67	49	62	62	17	62	2	3	67	67	43	58	58	3	4	OA
50	99	64	99	99	75	89	79	6	61	102	75	52	37	91	2	99	64	71	OA
41	32	29	20	41	25	52	19	39	7	25	6	45	37	36	9	15	15	29	HA
46	32	24	15	47	9	19	44	51	47	51	17	20	41	6	44	37	47	24	HA
22	11	22	26	29	12	17	16	28	23	18	27	43	43	38	40	24	41	15	HA
11	30	2	21	32	12	30	25	9	2	2	3	7	23	30	32	3	5	30	OA
11	55	31	37	25	35	22	30	35	21	36	49	13	50	53	60	41	54	8	HA
32	30	12	34	17	40	7	21	17	27	37	28	51	51	47	33	19	52	30	OA
29	42	11	29	22	23	14	0	17	9	21	28	24	12	6	23	2	18	15	OA
57	1	45	66	52	34	68	58	2	60	66	66	4	24	5	43	60	2	52	OA
17	48	34	17	6	6	38	3	30	38	25	19	5	32	28	27	2	40	8	HA
28	37	34	28	27	20	36	29	30	30	16	18	38	24	29	19	35	29	36	OA
37	13	42	30	58	41	23	53	46	43	73	51	49	12	34	57	16	50	28	HA
27	14	1	14	30	15	11	40	11	21	4	24	29	11	4	28	27	28	36	HA
11	0	13	61	48	39	44	26	53	1	53	53	4	57	48	18	48	45	17	OA
12	19	16	25	36	28	39	13	31	15	18	22	8	9	12	45	6	24	24	OA
59	56	50	45	30	37	55	5	48	28	72	84	52	72	60	62	16	6	84	OA
