# Supplementary material for: A brain connectivity characterization of children with different levels of mathematical achievement based on graph metrics
Source: PLoS One. 2020 Jan 17;15(1):e0227613. doi: 10.1371/journal.pone.0227613 (PMC6968862; doi:10.1371/journal.pone.0227613)
Supplement: S3 File — This file contains the information obtained from the machine-learning stage, from “Feature extraction” to “Dataset construction”. (ZIP) [file pone.0227613.s003.zip › E_alpha_HA-LA.csv]

Fp2	F4	C4	P4	O2	F8	T4	T6	Fz	Cz	Pz	Fp1	F3	C3	P3	O1	F7	T3	T5	Clase
34	9	35	28	14	30	29	30	23	9	6	0	19	30	11	7	9	30	7	HA
77	52	65	56	65	61	81	38	63	10	99	31	81	69	63	99	99	53	32	LA
37	13	42	30	58	41	23	53	46	43	73	51	49	12	34	57	16	50	28	HA
31	2	5	12	37	8	15	28	28	1	8	3	32	14	1	12	26	18	13	LA
28	46	20	14	17	10	39	39	53	6	50	37	55	4	51	52	32	6	47	HA
6	23	35	42	41	10	50	41	6	16	42	27	33	21	9	39	8	7	21	LA
15	29	30	23	19	23	15	36	21	12	28	5	33	20	16	40	31	35	34	HA
28	10	11	38	32	28	10	16	27	20	23	24	19	1	22	37	28	21	19	LA
28	37	34	28	27	20	36	29	30	30	16	18	38	24	29	19	35	29	36	LA
26	22	29	28	33	15	27	15	44	4	39	16	12	29	35	32	40	42	31	HA
57	1	45	66	52	34	68	58	2	60	66	66	4	24	5	43	60	2	52	LA
41	32	29	20	41	25	52	19	39	7	25	6	45	37	36	9	15	15	29	HA
78	58	89	89	42	68	59	73	74	89	44	72	4	5	64	2	91	62	80	LA
9	9	20	37	4	41	20	20	17	17	21	30	38	15	35	30	6	30	21	LA
5	16	23	21	14	9	14	13	12	12	11	10	7	6	6	7	20	10	9	LA
77	76	3	4	86	14	79	70	86	86	82	82	88	75	82	81	24	60	30	LA
22	26	14	34	30	46	34	23	30	22	17	22	34	54	46	38	28	33	53	HA
18	10	23	27	5	31	47	26	48	2	41	31	2	3	40	52	27	44	24	HA
51	90	53	29	69	18	61	38	48	74	60	53	53	61	51	25	33	63	9	HA
11	0	13	61	48	39	44	26	53	1	53	53	4	57	48	18	48	45	17	LA
29	2	13	36	21	25	29	31	37	51	48	18	17	39	33	36	23	27	49	LA
9	9	11	11	31	18	16	23	41	16	27	36	50	39	14	39	43	34	34	LA
59	56	50	45	30	37	55	5	48	28	72	84	52	72	60	62	16	6	84	LA
17	48	34	17	6	6	38	3	30	38	25	19	5	32	28	27	2	40	8	HA
22	11	22	26	29	12	17	16	28	23	18	27	43	43	38	40	24	41	15	HA
34	18	7	22	19	31	15	26	30	19	21	38	30	32	7	22	35	26	15	HA
11	55	31	37	25	35	22	30	35	21	36	49	13	50	53	60	41	54	8	HA
27	14	1	14	30	15	11	40	11	21	4	24	29	11	4	28	27	28	36	HA
46	32	24	15	47	9	19	44	51	47	51	17	20	41	6	44	37	47	24	HA
67	74	95	62	15	75	95	58	95	25	100	83	75	62	70	76	67	59	28	LA
