# Supplementary material for: A brain connectivity characterization of children with different levels of mathematical achievement based on graph metrics
Source: PLoS One. 2020 Jan 17;15(1):e0227613. doi: 10.1371/journal.pone.0227613 (PMC6968862; doi:10.1371/journal.pone.0227613)
Supplement: S3 File — This file contains the information obtained from the machine-learning stage, from “Feature extraction” to “Dataset construction”. (ZIP) [file pone.0227613.s003.zip › E_alpha_HA-AA.csv]

Fp2	F4	C4	P4	O2	F8	T4	T6	Fz	Cz	Pz	Fp1	F3	C3	P3	O1	F7	T3	T5	Clase
11	8	49	38	39	7	21	25	30	12	18	6	32	36	30	36	9	36	16	AA
36	36	25	17	25	21	38	28	41	13	23	33	27	22	42	18	16	15	22	AA
32	30	12	34	17	40	7	21	17	27	37	28	51	51	47	33	19	52	30	AA
34	9	35	28	14	30	29	30	23	9	6	0	19	30	11	7	9	30	7	HA
34	18	7	22	19	31	15	26	30	19	21	38	30	32	7	22	35	26	15	HA
0	7	22	13	18	23	23	10	9	21	18	20	22	16	18	23	32	0	11	AA
22	26	14	34	30	46	34	23	30	22	17	22	34	54	46	38	28	33	53	HA
0	41	40	9	33	38	32	14	28	14	9	2	38	7	39	18	44	0	35	AA
30	78	76	85	85	49	89	42	76	0	43	65	49	62	65	69	9	2	85	AA
17	48	34	17	6	6	38	3	30	38	25	19	5	32	28	27	2	40	8	HA
12	19	16	25	36	28	39	13	31	15	18	22	8	9	12	45	6	24	24	AA
29	42	11	29	22	23	14	0	17	9	21	28	24	12	6	23	2	18	15	AA
11	30	2	21	32	12	30	25	9	2	2	3	7	23	30	32	3	5	30	AA
41	32	29	20	41	25	52	19	39	7	25	6	45	37	36	9	15	15	29	HA
11	55	31	37	25	35	22	30	35	21	36	49	13	50	53	60	41	54	8	HA
50	99	64	99	99	75	89	79	6	61	102	75	52	37	91	2	99	64	71	AA
16	30	36	8	35	9	1	7	8	29	0	26	30	30	8	6	21	1	26	AA
27	14	1	14	30	15	11	40	11	21	4	24	29	11	4	28	27	28	36	HA
28	46	20	14	17	10	39	39	53	6	50	37	55	4	51	52	32	6	47	HA
53	62	3	53	67	49	62	62	17	62	2	3	67	67	43	58	58	3	4	AA
46	32	24	15	47	9	19	44	51	47	51	17	20	41	6	44	37	47	24	HA
18	10	23	27	5	31	47	26	48	2	41	31	2	3	40	52	27	44	24	HA
26	22	29	28	33	15	27	15	44	4	39	16	12	29	35	32	40	42	31	HA
18	66	43	28	67	13	68	51	45	58	49	63	63	19	1	73	43	0	0	AA
35	39	73	54	80	50	24	61	1	67	52	25	19	67	2	30	48	47	33	AA
51	90	53	29	69	18	61	38	48	74	60	53	53	61	51	25	33	63	9	HA
37	13	42	30	58	41	23	53	46	43	73	51	49	12	34	57	16	50	28	HA
22	11	22	26	29	12	17	16	28	23	18	27	43	43	38	40	24	41	15	HA
15	29	30	23	19	23	15	36	21	12	28	5	33	20	16	40	31	35	34	HA
