# Supplementary material for: A brain connectivity characterization of children with different levels of mathematical achievement based on graph metrics
Source: PLoS One. 2020 Jan 17;15(1):e0227613. doi: 10.1371/journal.pone.0227613 (PMC6968862; doi:10.1371/journal.pone.0227613)
Supplement: S3 File — This file contains the information obtained from the machine-learning stage, from “Feature extraction” to “Dataset construction”. (ZIP) [file pone.0227613.s003.zip › E_alpha_AA-OA.csv]

Fp2	F4	C4	P4	O2	F8	T4	T6	Fz	Cz	Pz	Fp1	F3	C3	P3	O1	F7	T3	T5	Clase
59	56	50	45	30	37	55	5	48	28	72	84	52	72	60	62	16	6	84	OA
22	11	22	26	29	12	17	16	28	23	18	27	43	43	38	40	24	41	15	OA
50	99	64	99	99	75	89	79	6	61	102	75	52	37	91	2	99	64	71	AA
32	30	12	34	17	40	7	21	17	27	37	28	51	51	47	33	19	52	30	AA
27	14	1	14	30	15	11	40	11	21	4	24	29	11	4	28	27	28	36	OA
28	10	11	38	32	28	10	16	27	20	23	24	19	1	22	37	28	21	19	OA
78	58	89	89	42	68	59	73	74	89	44	72	4	5	64	2	91	62	80	OA
30	78	76	85	85	49	89	42	76	0	43	65	49	62	65	69	9	2	85	AA
77	76	3	4	86	14	79	70	86	86	82	82	88	75	82	81	24	60	30	OA
6	23	35	42	41	10	50	41	6	16	42	27	33	21	9	39	8	7	21	OA
31	2	5	12	37	8	15	28	28	1	8	3	32	14	1	12	26	18	13	OA
11	30	2	21	32	12	30	25	9	2	2	3	7	23	30	32	3	5	30	AA
11	55	31	37	25	35	22	30	35	21	36	49	13	50	53	60	41	54	8	OA
0	7	22	13	18	23	23	10	9	21	18	20	22	16	18	23	32	0	11	AA
77	52	65	56	65	61	81	38	63	10	99	31	81	69	63	99	99	53	32	OA
36	36	25	17	25	21	38	28	41	13	23	33	27	22	42	18	16	15	22	AA
18	10	23	27	5	31	47	26	48	2	41	31	2	3	40	52	27	44	24	OA
12	19	16	25	36	28	39	13	31	15	18	22	8	9	12	45	6	24	24	AA
0	41	40	9	33	38	32	14	28	14	9	2	38	7	39	18	44	0	35	AA
29	42	11	29	22	23	14	0	17	9	21	28	24	12	6	23	2	18	15	AA
26	22	29	28	33	15	27	15	44	4	39	16	12	29	35	32	40	42	31	OA
35	39	73	54	80	50	24	61	1	67	52	25	19	67	2	30	48	47	33	AA
18	66	43	28	67	13	68	51	45	58	49	63	63	19	1	73	43	0	0	AA
51	90	53	29	69	18	61	38	48	74	60	53	53	61	51	25	33	63	9	OA
28	46	20	14	17	10	39	39	53	6	50	37	55	4	51	52	32	6	47	OA
11	8	49	38	39	7	21	25	30	12	18	6	32	36	30	36	9	36	16	AA
53	62	3	53	67	49	62	62	17	62	2	3	67	67	43	58	58	3	4	AA
16	30	36	8	35	9	1	7	8	29	0	26	30	30	8	6	21	1	26	AA
