# Supplementary material for: A brain connectivity characterization of children with different levels of mathematical achievement based on graph metrics
Source: PLoS One. 2020 Jan 17;15(1):e0227613. doi: 10.1371/journal.pone.0227613 (PMC6968862; doi:10.1371/journal.pone.0227613)
Supplement: S3 File — This file contains the information obtained from the machine-learning stage, from “Feature extraction” to “Dataset construction”. (ZIP) [file pone.0227613.s003.zip › E_alpha_AA-LA.csv]

Fp2	F4	C4	P4	O2	F8	T4	T6	Fz	Cz	Pz	Fp1	F3	C3	P3	O1	F7	T3	T5	Clase
29	2	13	36	21	25	29	31	37	51	48	18	17	39	33	36	23	27	49	LA
6	23	35	42	41	10	50	41	6	16	42	27	33	21	9	39	8	7	21	LA
16	30	36	8	35	9	1	7	8	29	0	26	30	30	8	6	21	1	26	AA
78	58	89	89	42	68	59	73	74	89	44	72	4	5	64	2	91	62	80	LA
18	66	43	28	67	13	68	51	45	58	49	63	63	19	1	73	43	0	0	AA
59	56	50	45	30	37	55	5	48	28	72	84	52	72	60	62	16	6	84	LA
11	8	49	38	39	7	21	25	30	12	18	6	32	36	30	36	9	36	16	AA
5	16	23	21	14	9	14	13	12	12	11	10	7	6	6	7	20	10	9	LA
77	76	3	4	86	14	79	70	86	86	82	82	88	75	82	81	24	60	30	LA
77	52	65	56	65	61	81	38	63	10	99	31	81	69	63	99	99	53	32	LA
0	41	40	9	33	38	32	14	28	14	9	2	38	7	39	18	44	0	35	AA
9	9	20	37	4	41	20	20	17	17	21	30	38	15	35	30	6	30	21	LA
11	0	13	61	48	39	44	26	53	1	53	53	4	57	48	18	48	45	17	LA
30	78	76	85	85	49	89	42	76	0	43	65	49	62	65	69	9	2	85	AA
50	99	64	99	99	75	89	79	6	61	102	75	52	37	91	2	99	64	71	AA
31	2	5	12	37	8	15	28	28	1	8	3	32	14	1	12	26	18	13	LA
32	30	12	34	17	40	7	21	17	27	37	28	51	51	47	33	19	52	30	AA
28	10	11	38	32	28	10	16	27	20	23	24	19	1	22	37	28	21	19	LA
0	7	22	13	18	23	23	10	9	21	18	20	22	16	18	23	32	0	11	AA
36	36	25	17	25	21	38	28	41	13	23	33	27	22	42	18	16	15	22	AA
53	62	3	53	67	49	62	62	17	62	2	3	67	67	43	58	58	3	4	AA
57	1	45	66	52	34	68	58	2	60	66	66	4	24	5	43	60	2	52	LA
67	74	95	62	15	75	95	58	95	25	100	83	75	62	70	76	67	59	28	LA
9	9	11	11	31	18	16	23	41	16	27	36	50	39	14	39	43	34	34	LA
11	30	2	21	32	12	30	25	9	2	2	3	7	23	30	32	3	5	30	AA
12	19	16	25	36	28	39	13	31	15	18	22	8	9	12	45	6	24	24	AA
28	37	34	28	27	20	36	29	30	30	16	18	38	24	29	19	35	29	36	LA
29	42	11	29	22	23	14	0	17	9	21	28	24	12	6	23	2	18	15	AA
35	39	73	54	80	50	24	61	1	67	52	25	19	67	2	30	48	47	33	AA
