# Supplementary material for: A brain connectivity characterization of children with different levels of mathematical achievement based on graph metrics
Source: PLoS One. 2020 Jan 17;15(1):e0227613. doi: 10.1371/journal.pone.0227613 (PMC6968862; doi:10.1371/journal.pone.0227613)
Supplement: S3 File — This file contains the information obtained from the machine-learning stage, from “Feature extraction” to “Dataset construction”. (ZIP) [file pone.0227613.s003.zip › E_0.5-30_LA-OA.csv]

Fp2	F4	C4	P4	O2	F8	T4	T6	Fz	Cz	Pz	Fp1	F3	C3	P3	O1	F7	T3	T5	Clase
17	9	20	2	7	10	4	5	13	0	4	15	16	18	4	1	12	20	3	OA
21	42	45	50	41	23	50	24	31	42	40	41	28	32	46	61	34	23	46	OA
6	10	6	2	0	3	0	0	12	2	1	1	1	3	1	7	9	5	3	OA
7	1	11	3	4	14	3	5	18	16	4	17	2	3	11	9	15	11	5	LA
1	12	8	5	4	1	6	5	11	0	4	3	12	3	14	0	3	8	8	OA
4	3	4	1	1	3	1	1	7	1	1	7	0	1	1	7	1	4	0	OA
11	10	13	4	6	17	17	9	16	7	4	5	10	5	1	14	15	1	3	LA
5	4	1	1	3	10	10	9	13	2	2	7	0	1	1	0	3	18	0	LA
22	15	18	0	1	19	20	0	10	3	0	15	1	1	2	3	13	3	1	LA
0	2	1	0	7	6	8	6	0	0	0	0	1	5	4	0	3	1	7	OA
12	2	13	18	14	24	20	20	9	13	28	14	12	3	10	11	11	2	10	LA
4	4	11	7	7	9	17	13	20	0	3	2	8	4	4	9	4	15	18	OA
18	21	17	8	5	5	6	12	19	4	6	24	0	15	1	4	17	6	19	LA
2	1	8	4	0	1	5	2	0	2	4	0	2	4	3	4	0	2	4	OA
2	1	5	10	0	13	1	9	1	0	1	14	5	4	4	17	3	9	3	LA
8	33	22	2	19	2	0	2	17	7	6	16	22	0	0	11	12	7	0	OA
7	9	2	3	6	30	5	14	0	6	16	21	2	15	11	15	12	15	3	LA
18	6	4	6	7	5	20	4	7	3	15	9	5	7	10	12	21	15	21	OA
11	2	3	4	11	5	14	3	3	0	1	2	6	1	0	1	14	1	2	LA
59	19	39	49	46	27	64	12	53	34	18	16	29	33	1	33	52	42	52	OA
2	0	0	5	15	0	11	4	1	0	10	0	1	11	10	0	15	5	3	LA
0	0	12	13	2	0	2	1	2	10	13	6	2	0	0	14	0	0	16	LA
31	10	24	10	25	1	11	10	1	0	0	17	24	3	2	0	13	5	8	LA
22	25	47	19	33	17	19	17	41	20	35	56	21	55	29	24	43	48	53	OA
7	4	7	4	3	3	20	1	14	5	14	3	17	8	11	4	7	6	9	LA
13	8	3	11	12	24	21	16	7	8	28	9	21	17	12	6	7	24	8	OA
7	1	14	13	2	6	14	1	0	5	5	1	3	0	5	0	3	9	13	LA
10	4	14	4	13	5	9	9	14	5	4	2	14	6	1	17	13	9	15	LA
5	10	8	13	22	10	20	19	13	6	8	0	1	13	24	14	1	0	23	OA
58	22	61	72	50	39	46	56	27	20	13	26	24	49	27	55	66	52	20	OA
0	0	0	9	6	10	7	18	0	18	1	0	6	18	15	15	0	0	0	OA
