# Supplementary material for: A brain connectivity characterization of children with different levels of mathematical achievement based on graph metrics
Source: PLoS One. 2020 Jan 17;15(1):e0227613. doi: 10.1371/journal.pone.0227613 (PMC6968862; doi:10.1371/journal.pone.0227613)
Supplement: S3 File — This file contains the information obtained from the machine-learning stage, from “Feature extraction” to “Dataset construction”. (ZIP) [file pone.0227613.s003.zip › E_0.5-30_HA-LA.csv]

Fp2	F4	C4	P4	O2	F8	T4	T6	Fz	Cz	Pz	Fp1	F3	C3	P3	O1	F7	T3	T5	Clase
10	4	14	4	13	5	9	9	14	5	4	2	14	6	1	17	13	9	15	LA
21	42	45	50	41	23	50	24	31	42	40	41	28	32	46	61	34	23	46	HA
4	4	11	7	7	9	17	13	20	0	3	2	8	4	4	9	4	15	18	HA
17	0	2	8	13	14	22	22	5	0	0	0	5	12	0	0	21	4	11	HA
0	2	1	0	7	6	8	6	0	0	0	0	1	5	4	0	3	1	7	HA
19	4	15	4	12	6	2	2	9	16	5	7	22	13	11	14	6	39	19	HA
0	3	1	0	0	3	3	1	5	0	0	1	0	0	2	3	1	4	0	HA
12	2	13	18	14	24	20	20	9	13	28	14	12	3	10	11	11	2	10	LA
7	1	11	3	4	14	3	5	18	16	4	17	2	3	11	9	15	11	5	LA
17	9	20	2	7	10	4	5	13	0	4	15	16	18	4	1	12	20	3	HA
13	8	3	11	12	24	21	16	7	8	28	9	21	17	12	6	7	24	8	HA
11	2	3	4	11	5	14	3	3	0	1	2	6	1	0	1	14	1	2	LA
18	21	17	8	5	5	6	12	19	4	6	24	0	15	1	4	17	6	19	LA
58	22	61	72	50	39	46	56	27	20	13	26	24	49	27	55	66	52	20	HA
1	13	7	18	6	7	20	10	14	9	4	8	11	20	15	25	15	9	1	HA
11	10	13	4	6	17	17	9	16	7	4	5	10	5	1	14	15	1	3	LA
17	11	9	5	3	14	25	12	7	4	0	10	7	12	3	11	18	20	13	HA
2	0	0	5	15	0	11	4	1	0	10	0	1	11	10	0	15	5	3	LA
28	18	35	16	31	16	35	34	31	24	37	24	3	37	18	16	14	39	18	HA
18	6	4	6	7	5	20	4	7	3	15	9	5	7	10	12	21	15	21	HA
7	1	14	13	2	6	14	1	0	5	5	1	3	0	5	0	3	9	13	LA
2	1	5	10	0	13	1	9	1	0	1	14	5	4	4	17	3	9	3	LA
5	4	1	1	3	10	10	9	13	2	2	7	0	1	1	0	3	18	0	LA
59	19	39	49	46	27	64	12	53	34	18	16	29	33	1	33	52	42	52	HA
22	15	18	0	1	19	20	0	10	3	0	15	1	1	2	3	13	3	1	LA
31	10	24	10	25	1	11	10	1	0	0	17	24	3	2	0	13	5	8	LA
7	4	7	4	3	3	20	1	14	5	14	3	17	8	11	4	7	6	9	LA
61	32	26	6	25	35	28	27	38	21	18	13	34	26	40	29	30	60	45	HA
0	0	12	13	2	0	2	1	2	10	13	6	2	0	0	14	0	0	16	LA
7	9	2	3	6	30	5	14	0	6	16	21	2	15	11	15	12	15	3	LA
