# Supplementary material for: A brain connectivity characterization of children with different levels of mathematical achievement based on graph metrics
Source: PLoS One. 2020 Jan 17;15(1):e0227613. doi: 10.1371/journal.pone.0227613 (PMC6968862; doi:10.1371/journal.pone.0227613)
Supplement: S3 File — This file contains the information obtained from the machine-learning stage, from “Feature extraction” to “Dataset construction”. (ZIP) [file pone.0227613.s003.zip › E_0.5-30_HA-AA.csv]

Fp2	F4	C4	P4	O2	F8	T4	T6	Fz	Cz	Pz	Fp1	F3	C3	P3	O1	F7	T3	T5	Clase
6	10	6	2	0	3	0	0	12	2	1	1	1	3	1	7	9	5	3	AA
61	32	26	6	25	35	28	27	38	21	18	13	34	26	40	29	30	60	45	HA
21	42	45	50	41	23	50	24	31	42	40	41	28	32	46	61	34	23	46	HA
14	10	10	2	12	6	14	0	1	4	0	5	1	1	0	5	6	10	16	AA
17	11	9	5	3	14	25	12	7	4	0	10	7	12	3	11	18	20	13	HA
1	13	7	18	6	7	20	10	14	9	4	8	11	20	15	25	15	9	1	HA
3	29	30	33	21	32	27	4	0	6	8	32	0	5	33	4	4	5	27	AA
1	12	8	5	4	1	6	5	11	0	4	3	12	3	14	0	3	8	8	AA
19	4	15	4	12	6	2	2	9	16	5	7	22	13	11	14	6	39	19	HA
0	0	0	9	6	10	7	18	0	18	1	0	6	18	15	15	0	0	0	AA
28	18	35	16	31	16	35	34	31	24	37	24	3	37	18	16	14	39	18	HA
22	25	47	19	33	17	19	17	41	20	35	56	21	55	29	24	43	48	53	AA
27	18	23	27	47	32	35	8	11	0	12	28	10	5	25	12	1	1	29	AA
7	3	8	4	3	2	0	1	2	6	8	0	9	1	4	8	6	4	8	AA
8	33	22	2	19	2	0	2	17	7	6	16	22	0	0	11	12	7	0	AA
0	2	1	0	7	6	8	6	0	0	0	0	1	5	4	0	3	1	7	HA
17	9	20	2	7	10	4	5	13	0	4	15	16	18	4	1	12	20	3	HA
58	22	61	72	50	39	46	56	27	20	13	26	24	49	27	55	66	52	20	HA
4	4	11	7	7	9	17	13	20	0	3	2	8	4	4	9	4	15	18	HA
59	19	39	49	46	27	64	12	53	34	18	16	29	33	1	33	52	42	52	HA
13	8	3	11	12	24	21	16	7	8	28	9	21	17	12	6	7	24	8	HA
40	45	45	32	31	24	23	27	43	40	28	40	29	33	43	30	22	16	9	AA
2	1	8	4	0	1	5	2	0	2	4	0	2	4	3	4	0	2	4	AA
5	6	18	13	8	13	0	0	4	3	10	1	6	1	5	9	3	6	9	AA
5	10	8	13	22	10	20	19	13	6	8	0	1	13	24	14	1	0	23	AA
0	3	1	0	0	3	3	1	5	0	0	1	0	0	2	3	1	4	0	HA
18	6	4	6	7	5	20	4	7	3	15	9	5	7	10	12	21	15	21	HA
4	3	4	1	1	3	1	1	7	1	1	7	0	1	1	7	1	4	0	AA
17	0	2	8	13	14	22	22	5	0	0	0	5	12	0	0	21	4	11	HA
