# Supplementary material for: A brain connectivity characterization of children with different levels of mathematical achievement based on graph metrics
Source: PLoS One. 2020 Jan 17;15(1):e0227613. doi: 10.1371/journal.pone.0227613 (PMC6968862; doi:10.1371/journal.pone.0227613)
Supplement: S3 File — This file contains the information obtained from the machine-learning stage, from “Feature extraction” to “Dataset construction”. (ZIP) [file pone.0227613.s003.zip › d_theta_LA-OA.csv]

Fp2	F4	C4	P4	O2	F8	T4	T6	Fz	Cz	Pz	Fp1	F3	C3	P3	O1	F7	T3	T5	Clase
9.99	1.8937	7.4173	3.5534	6.6577	6.1692	10.1032	7.5584	7.7219	9.6649	9.4377	8.2096	0.66266	2.5739	5.3094	5.92	9.3195	10.3273	7.0273	LA
5.8309	6.4437	6.7084	6.5751	8.7157	7.475	9.43	9.842	5.2593	8.3495	8.5319	8.6592	2.8198	8.2384	5.3343	8.7391	3.4606	6.42	7.5282	OA
10.6598	12.9383	11.898	6.6557	12.6782	6.6715	6.2965	6.6452	9.9688	9.0076	1.2863	9.7557	10.6408	4.5608	9.3803	8.1678	9.0453	12.3052	10.4467	OA
9.8698	9.1913	10.3486	6.097	10.2842	6.164	2.1137	7.2116	6.9902	6.4886	7.1704	10.5229	10.9696	3.9621	7.6804	4.7839	9.7852	9.3221	7.4635	OA
4.2844	3.1651	7.8719	7.4988	9.1894	9.2318	8.7584	8.8262	8.3061	7.7905	6.5272	1.9435	8.2952	0	6.7073	10.3808	8.8821	2.191	6.8096	OA
5.9051	5.6245	9.1628	8.1247	8.2956	5.1898	7.6062	8.6251	9.5004	8.2351	6.08	5.0196	7.5581	6.0322	4.4917	5.2608	4.9046	8.1955	6.246	OA
5.0975	3.6373	6.352	5.0978	6.6907	2.0959	2.2863	2.1311	5.9402	6.4667	6.2834	4.5021	3.1638	5.5135	6.8517	7.6529	5.539	5.1632	4.3098	OA
9.5042	7.5515	10.8696	8.5132	8.0095	6.8667	9.716	7.547	11.476	7.3041	9.3118	5.9451	7.1565	3.1669	9.0018	9.2958	8.438	6.5301	9.1755	OA
11.7926	5.4324	11.6684	11.2169	11.5061	5.1287	5.9372	9.0671	9.775	11.4043	9.7576	9.3706	9.8649	10.2968	4.857	9.9188	11.5182	11.4136	4.4703	OA
5.0695	5.4559	8.1671	7.4782	3.755	4.0939	8.251	4.2463	4.0984	8.9099	9.2099	8.3665	2.0256	4.1747	5.9811	7.2051	2.7693	8.4438	5.3641	LA
8.4977	3.343	8.1499	7.7598	9.5666	7.3027	7.8141	9.8348	5.036	5.7376	6.3766	5.4274	9.4355	6.2005	5.8477	7.3166	9.3726	8.3704	9.3273	LA
5.1459	2.7006	6.9446	9.1209	10.4785	2.1663	9.5297	8.4444	9.3677	3.0869	10.6044	7.6147	7.4388	10.3117	9.8478	6.6748	9.7009	9.3033	2.0971	LA
10.0572	8.2604	7.4232	3.768	8.2698	9.5804	7.9998	6.5911	7.7351	10.2946	9.5937	5.5289	7.8124	10.6446	9.5901	9.0507	4.5066	4.1583	6.512	OA
9.1353	1.4356	11.9797	11.45	10.1887	8.4459	11.698	2.5935	6.3243	11.4195	9.3732	3.2614	10.9366	9.405	12.2224	8.5266	10.6315	12.1154	9.3468	LA
7.6353	9.1197	6.7995	7.6726	10.3548	10.6569	4.1773	9.4906	2.0974	7.5708	8.0422	10.0033	3.1993	8.2842	7.2035	5.7303	8.4666	8.4055	4.0416	LA
7.6611	7.3885	5.5808	7.8685	6.8815	6.2703	7.3794	10.9467	4.5971	4.483	7.8108	6.0801	5.848	10.1314	10.0626	9.3151	2.6217	5.9958	7.0626	LA
4.3808	5.8295	3.4907	5.502	5.5407	4.0051	4.5932	7.774	5.2783	3.962	6.2642	4.6137	5.0157	3.7319	5.1075	3.6316	5.7431	4.0349	6.7065	LA
9.208	11.6504	11.8822	13.9412	9.8819	9.6073	5.6513	12.5367	12.5535	8.8594	7.7942	12.6459	0	9.6495	8.8302	12.9458	7.4868	11.9555	10.6261	LA
2.0018	6.4735	9.0248	5.9787	7.8983	5.421	8.5435	6.4092	6.4762	7.4387	5.7191	8.7428	6.7454	5.5999	8.2083	3.8281	4.9391	3.2587	6.5259	OA
2.4081	2.6172	5.8136	9.5868	9.2009	8.7951	3.7305	6.9157	4.6848	10.4298	9.1632	3.2063	8.6973	10.6421	9.4186	9.9864	9.1887	9.0809	3.7989	OA
3.4444	10.0051	11.1182	5.9532	7.6665	7.6904	7.1025	9.1708	7.1334	11.3426	4.6192	7.4158	4.789	8.783	9.8253	10.9794	3.3566	11.1542	9.8799	OA
3.8476	7.7499	5.6598	8.1747	9.6075	8.1634	7.6247	6.8468	5.3361	6.3728	6.7416	9.7359	6.1729	6.4709	9.5283	6.43	5.4053	9.0949	8.0038	OA
8.2283	7.3394	4.1496	3.2098	7.1572	8.5629	5.1425	10.632	5.9485	4.4497	7.6427	11.6406	9.6894	10.8535	9.9598	6.9957	10.0195	11.8827	9.9381	LA
8.4835	8.2312	8.8086	6.1108	5.859	7.369	8.6387	5.3061	6.2434	8.3893	5.1973	6.5655	8.9249	6.6306	4.1335	7.8981	9.5303	5.9995	7.1369	OA
7.8769	5.1845	5.9133	4.5368	2.9524	5.1587	4.4683	7.0841	5.4223	2.0697	0.61712	6.1335	7.2376	4.0868	4.2335	7.1977	5.96	6.9861	4.5776	LA
4.974	4.5624	5.7764	5.6915	5.396	5.7108	7.0734	7.388	7.1722	0.69596	4.2946	5.5641	1.966	3.4918	4.774	7.168	5.7022	4.3145	3.9918	OA
11.2831	10.5064	7.6567	0.58124	9.1462	9.4227	10.4092	6.19	10.4356	6.35	10.6024	9.6175	0	3.8612	10.4972	7.1937	9.972	7.8109	2.6323	LA
8.2511	9.6881	9.5986	7.8456	10.7404	7.7447	5.9462	2.9769	6.7786	7.7489	6.7936	4.4354	5.9382	4.7283	8.8196	8.5874	9.4017	3.3747	1.9128	LA
5.5492	6.4658	6.2992	3.527	5.1796	8.3335	6.4097	4.3727	7.2603	4.7883	5.9012	5.309	6.9607	6.1007	2.9558	4.8933	4.288	6.5592	6.6683	LA
6.129	2.7044	7.8439	3.5918	3.9835	2.3524	5.7732	6.0726	7.9695	2.9642	5.7632	1.9973	5.8672	3.0076	5.805	2.7025	2.0302	3.6592	5.9126	LA
6.5398	7.2893	6.5639	1.312	6.2184	7.2029	8.449	6.6473	5.1193	8.2899	3.4049	7.4778	4.678	6.5368	4.8368	6.075	3.675	7.5883	7.1379	OA
