# Supplementary material for: A brain connectivity characterization of children with different levels of mathematical achievement based on graph metrics
Source: PLoS One. 2020 Jan 17;15(1):e0227613. doi: 10.1371/journal.pone.0227613 (PMC6968862; doi:10.1371/journal.pone.0227613)
Supplement: S3 File — This file contains the information obtained from the machine-learning stage, from “Feature extraction” to “Dataset construction”. (ZIP) [file pone.0227613.s003.zip › d_theta_HA-OA.csv]

Fp2	F4	C4	P4	O2	F8	T4	T6	Fz	Cz	Pz	Fp1	F3	C3	P3	O1	F7	T3	T5	Clase
9.8062	6.8852	5.9592	7.4494	8.9477	6.5918	7.5834	5.4118	3.5233	6.6	4.1346	10.6355	6.6652	6.913	7.1183	8.6953	9.8928	5.7642	9.2227	HA
7.8138	7.4941	5.0972	6.9012	5.7012	5.6383	7.7191	4.0311	5.2562	5.3437	8.0044	4.1888	8.0312	5.6872	6.1129	5.2732	8.6173	4.8073	7.5192	HA
9.5042	7.5515	10.8696	8.5132	8.0095	6.8667	9.716	7.547	11.476	7.3041	9.3118	5.9451	7.1565	3.1669	9.0018	9.2958	8.438	6.5301	9.1755	HA
5.9051	5.6245	9.1628	8.1247	8.2956	5.1898	7.6062	8.6251	9.5004	8.2351	6.08	5.0196	7.5581	6.0322	4.4917	5.2608	4.9046	8.1955	6.246	HA
5.5492	6.4658	6.2992	3.527	5.1796	8.3335	6.4097	4.3727	7.2603	4.7883	5.9012	5.309	6.9607	6.1007	2.9558	4.8933	4.288	6.5592	6.6683	OA
4.974	4.5624	5.7764	5.6915	5.396	5.7108	7.0734	7.388	7.1722	0.69596	4.2946	5.5641	1.966	3.4918	4.774	7.168	5.7022	4.3145	3.9918	OA
8.4977	3.343	8.1499	7.7598	9.5666	7.3027	7.8141	9.8348	5.036	5.7376	6.3766	5.4274	9.4355	6.2005	5.8477	7.3166	9.3726	8.3704	9.3273	OA
10.0572	8.2604	7.4232	3.768	8.2698	9.5804	7.9998	6.5911	7.7351	10.2946	9.5937	5.5289	7.8124	10.6446	9.5901	9.0507	4.5066	4.1583	6.512	HA
3.4695	4.489	6.3841	3.8528	6.8809	6.7667	7.6026	7.3456	6.6456	3.7685	5.9688	6.9409	3.8385	4.5824	4.371	7.6237	5.6214	7.6811	4.7968	HA
8.5687	6.5229	10.0668	5.6048	5.7632	9.6413	8.1652	3.8443	11.403	9.0304	2.6296	8.2701	7.4458	2.9557	6.9619	6.3137	10.7436	9.7712	7.295	HA
9.208	11.6504	11.8822	13.9412	9.8819	9.6073	5.6513	12.5367	12.5535	8.8594	7.7942	12.6459	0	9.6495	8.8302	12.9458	7.4868	11.9555	10.6261	OA
11.2831	10.5064	7.6567	0.58124	9.1462	9.4227	10.4092	6.19	10.4356	6.35	10.6024	9.6175	0	3.8612	10.4972	7.1937	9.972	7.8109	2.6323	OA
10.6598	12.9383	11.898	6.6557	12.6782	6.6715	6.2965	6.6452	9.9688	9.0076	1.2863	9.7557	10.6408	4.5608	9.3803	8.1678	9.0453	12.3052	10.4467	OA
3.8476	7.7499	5.6598	8.1747	9.6075	8.1634	7.6247	6.8468	5.3361	6.3728	6.7416	9.7359	6.1729	6.4709	9.5283	6.43	5.4053	9.0949	8.0038	HA
6.7355	9.6421	2.5638	5.2519	5.8717	5.5818	5.2103	8.5409	6.4304	6.9408	5.4563	5.8519	6.1651	5.88	6.361	5.7024	6.4458	9.423	5.8294	HA
8.643	5.8767	4.4831	7.2751	4.663	7.8492	9.1038	8.6864	9.0555	3.2495	7.5341	7.2897	8.6957	4.156	3.8818	5.6866	6.0982	8.297	8.4873	HA
8.4835	8.2312	8.8086	6.1108	5.859	7.369	8.6387	5.3061	6.2434	8.3893	5.1973	6.5655	8.9249	6.6306	4.1335	7.8981	9.5303	5.9995	7.1369	HA
3.4444	10.0051	11.1182	5.9532	7.6665	7.6904	7.1025	9.1708	7.1334	11.3426	4.6192	7.4158	4.789	8.783	9.8253	10.9794	3.3566	11.1542	9.8799	HA
5.7461	4.0073	7.9169	9.621	7.7466	8.7431	3.8643	7.7179	6.6044	5.5224	7.6342	1.4425	8.6471	3.1709	7.4938	7.2366	4.6294	5.887	5.454	OA
2.4081	2.6172	5.8136	9.5868	9.2009	8.7951	3.7305	6.9157	4.6848	10.4298	9.1632	3.2063	8.6973	10.6421	9.4186	9.9864	9.1887	9.0809	3.7989	OA
11.7926	5.4324	11.6684	11.2169	11.5061	5.1287	5.9372	9.0671	9.775	11.4043	9.7576	9.3706	9.8649	10.2968	4.857	9.9188	11.5182	11.4136	4.4703	HA
2.0018	6.4735	9.0248	5.9787	7.8983	5.421	8.5435	6.4092	6.4762	7.4387	5.7191	8.7428	6.7454	5.5999	8.2083	3.8281	4.9391	3.2587	6.5259	OA
5.1459	2.7006	6.9446	9.1209	10.4785	2.1663	9.5297	8.4444	9.3677	3.0869	10.6044	7.6147	7.4388	10.3117	9.8478	6.6748	9.7009	9.3033	2.0971	OA
4.8111	8.9737	8.3204	8.8463	5.8796	7.5485	5.3862	8.0424	6.4508	5.8564	6.1755	5.3852	5.3893	8.4249	5.228	10.1815	7.0058	3.4424	8.6465	OA
9.8698	9.1913	10.3486	6.097	10.2842	6.164	2.1137	7.2116	6.9902	6.4886	7.1704	10.5229	10.9696	3.9621	7.6804	4.7839	9.7852	9.3221	7.4635	OA
7.6353	9.1197	6.7995	7.6726	10.3548	10.6569	4.1773	9.4906	2.0974	7.5708	8.0422	10.0033	3.1993	8.2842	7.2035	5.7303	8.4666	8.4055	4.0416	OA
5.8309	6.4437	6.7084	6.5751	8.7157	7.475	9.43	9.842	5.2593	8.3495	8.5319	8.6592	2.8198	8.2384	5.3343	8.7391	3.4606	6.42	7.5282	HA
4.2844	3.1651	7.8719	7.4988	9.1894	9.2318	8.7584	8.8262	8.3061	7.7905	6.5272	1.9435	8.2952	0	6.7073	10.3808	8.8821	2.191	6.8096	OA
6.8285	5.58	7.7236	3.3811	6.5715	6.1453	7.1179	7.7092	6.4645	6.9595	6.4031	7.8873	6.293	5.8554	6.0936	7.4891	7.0267	8.2565	3.0418	HA
4.3808	5.8295	3.4907	5.502	5.5407	4.0051	4.5932	7.774	5.2783	3.962	6.2642	4.6137	5.0157	3.7319	5.1075	3.6316	5.7431	4.0349	6.7065	OA
9.1353	1.4356	11.9797	11.45	10.1887	8.4459	11.698	2.5935	6.3243	11.4195	9.3732	3.2614	10.9366	9.405	12.2224	8.5266	10.6315	12.1154	9.3468	OA
