# Supplementary material for: A brain connectivity characterization of children with different levels of mathematical achievement based on graph metrics
Source: PLoS One. 2020 Jan 17;15(1):e0227613. doi: 10.1371/journal.pone.0227613 (PMC6968862; doi:10.1371/journal.pone.0227613)
Supplement: S3 File — This file contains the information obtained from the machine-learning stage, from “Feature extraction” to “Dataset construction”. (ZIP) [file pone.0227613.s003.zip › d_theta_HA-AA.csv]

Fp2	F4	C4	P4	O2	F8	T4	T6	Fz	Cz	Pz	Fp1	F3	C3	P3	O1	F7	T3	T5	Clase
3.4444	10.0051	11.1182	5.9532	7.6665	7.6904	7.1025	9.1708	7.1334	11.3426	4.6192	7.4158	4.789	8.783	9.8253	10.9794	3.3566	11.1542	9.8799	HA
2.4081	2.6172	5.8136	9.5868	9.2009	8.7951	3.7305	6.9157	4.6848	10.4298	9.1632	3.2063	8.6973	10.6421	9.4186	9.9864	9.1887	9.0809	3.7989	AA
9.8062	6.8852	5.9592	7.4494	8.9477	6.5918	7.5834	5.4118	3.5233	6.6	4.1346	10.6355	6.6652	6.913	7.1183	8.6953	9.8928	5.7642	9.2227	HA
9.8698	9.1913	10.3486	6.097	10.2842	6.164	2.1137	7.2116	6.9902	6.4886	7.1704	10.5229	10.9696	3.9621	7.6804	4.7839	9.7852	9.3221	7.4635	AA
8.643	5.8767	4.4831	7.2751	4.663	7.8492	9.1038	8.6864	9.0555	3.2495	7.5341	7.2897	8.6957	4.156	3.8818	5.6866	6.0982	8.297	8.4873	HA
4.8111	8.9737	8.3204	8.8463	5.8796	7.5485	5.3862	8.0424	6.4508	5.8564	6.1755	5.3852	5.3893	8.4249	5.228	10.1815	7.0058	3.4424	8.6465	AA
8.5687	6.5229	10.0668	5.6048	5.7632	9.6413	8.1652	3.8443	11.403	9.0304	2.6296	8.2701	7.4458	2.9557	6.9619	6.3137	10.7436	9.7712	7.295	HA
6.5398	7.2893	6.5639	1.312	6.2184	7.2029	8.449	6.6473	5.1193	8.2899	3.4049	7.4778	4.678	6.5368	4.8368	6.075	3.675	7.5883	7.1379	AA
3.4695	4.489	6.3841	3.8528	6.8809	6.7667	7.6026	7.3456	6.6456	3.7685	5.9688	6.9409	3.8385	4.5824	4.371	7.6237	5.6214	7.6811	4.7968	HA
4.974	4.5624	5.7764	5.6915	5.396	5.7108	7.0734	7.388	7.1722	0.69596	4.2946	5.5641	1.966	3.4918	4.774	7.168	5.7022	4.3145	3.9918	AA
10.6598	12.9383	11.898	6.6557	12.6782	6.6715	6.2965	6.6452	9.9688	9.0076	1.2863	9.7557	10.6408	4.5608	9.3803	8.1678	9.0453	12.3052	10.4467	AA
9.7497	10.0585	10.1623	8.7126	9.8677	11.0925	8.6582	4.6769	4.2968	9.62	2.1911	9.6888	2.1849	10.9133	10.394	4.1551	10.9382	3.0409	8.6253	AA
2.0018	6.4735	9.0248	5.9787	7.8983	5.421	8.5435	6.4092	6.4762	7.4387	5.7191	8.7428	6.7454	5.5999	8.2083	3.8281	4.9391	3.2587	6.5259	AA
5.9051	5.6245	9.1628	8.1247	8.2956	5.1898	7.6062	8.6251	9.5004	8.2351	6.08	5.0196	7.5581	6.0322	4.4917	5.2608	4.9046	8.1955	6.246	HA
9.6489	2.3252	8.6793	8.9095	3.0109	7.8508	3.7074	6.4333	10.5367	7.3367	2.4256	3.5266	7.4609	6.8958	4.7987	8.7486	9.7655	8.0153	6.3262	AA
7.8138	7.4941	5.0972	6.9012	5.7012	5.6383	7.7191	4.0311	5.2562	5.3437	8.0044	4.1888	8.0312	5.6872	6.1129	5.2732	8.6173	4.8073	7.5192	HA
11.7926	5.4324	11.6684	11.2169	11.5061	5.1287	5.9372	9.0671	9.775	11.4043	9.7576	9.3706	9.8649	10.2968	4.857	9.9188	11.5182	11.4136	4.4703	HA
4.2844	3.1651	7.8719	7.4988	9.1894	9.2318	8.7584	8.8262	8.3061	7.7905	6.5272	1.9435	8.2952	0	6.7073	10.3808	8.8821	2.191	6.8096	AA
8.4835	8.2312	8.8086	6.1108	5.859	7.369	8.6387	5.3061	6.2434	8.3893	5.1973	6.5655	8.9249	6.6306	4.1335	7.8981	9.5303	5.9995	7.1369	HA
5.7461	4.0073	7.9169	9.621	7.7466	8.7431	3.8643	7.7179	6.6044	5.5224	7.6342	1.4425	8.6471	3.1709	7.4938	7.2366	4.6294	5.887	5.454	AA
6.8716	9.2761	9.1085	6.3965	6.4533	5.2721	3.2473	5.9996	7.4342	5.3738	6.3395	8.6639	8.1676	5.516	6.9115	9.1194	9.0825	7.8676	10.8549	AA
10.0572	8.2604	7.4232	3.768	8.2698	9.5804	7.9998	6.5911	7.7351	10.2946	9.5937	5.5289	7.8124	10.6446	9.5901	9.0507	4.5066	4.1583	6.512	HA
5.0975	3.6373	6.352	5.0978	6.6907	2.0959	2.2863	2.1311	5.9402	6.4667	6.2834	4.5021	3.1638	5.5135	6.8517	7.6529	5.539	5.1632	4.3098	AA
6.7355	9.6421	2.5638	5.2519	5.8717	5.5818	5.2103	8.5409	6.4304	6.9408	5.4563	5.8519	6.1651	5.88	6.361	5.7024	6.4458	9.423	5.8294	HA
6.1519	7.3884	5.9956	2.7497	6.7848	2.7806	8.0144	9.1042	3.6696	6.2073	6.5158	7.2045	9.2786	8.0063	8.8771	5.5738	7.0833	4.8159	7.5278	AA
3.8476	7.7499	5.6598	8.1747	9.6075	8.1634	7.6247	6.8468	5.3361	6.3728	6.7416	9.7359	6.1729	6.4709	9.5283	6.43	5.4053	9.0949	8.0038	HA
5.8309	6.4437	6.7084	6.5751	8.7157	7.475	9.43	9.842	5.2593	8.3495	8.5319	8.6592	2.8198	8.2384	5.3343	8.7391	3.4606	6.42	7.5282	HA
6.8285	5.58	7.7236	3.3811	6.5715	6.1453	7.1179	7.7092	6.4645	6.9595	6.4031	7.8873	6.293	5.8554	6.0936	7.4891	7.0267	8.2565	3.0418	HA
9.5042	7.5515	10.8696	8.5132	8.0095	6.8667	9.716	7.547	11.476	7.3041	9.3118	5.9451	7.1565	3.1669	9.0018	9.2958	8.438	6.5301	9.1755	HA
