# Supplementary material for: A brain connectivity characterization of children with different levels of mathematical achievement based on graph metrics
Source: PLoS One. 2020 Jan 17;15(1):e0227613. doi: 10.1371/journal.pone.0227613 (PMC6968862; doi:10.1371/journal.pone.0227613)
Supplement: S3 File — This file contains the information obtained from the machine-learning stage, from “Feature extraction” to “Dataset construction”. (ZIP) [file pone.0227613.s003.zip › d_theta_AA-OA.csv]

Fp2	F4	C4	P4	O2	F8	T4	T6	Fz	Cz	Pz	Fp1	F3	C3	P3	O1	F7	T3	T5	Clase
5.1459	2.7006	6.9446	9.1209	10.4785	2.1663	9.5297	8.4444	9.3677	3.0869	10.6044	7.6147	7.4388	10.3117	9.8478	6.6748	9.7009	9.3033	2.0971	OA
7.6353	9.1197	6.7995	7.6726	10.3548	10.6569	4.1773	9.4906	2.0974	7.5708	8.0422	10.0033	3.1993	8.2842	7.2035	5.7303	8.4666	8.4055	4.0416	OA
5.0975	3.6373	6.352	5.0978	6.6907	2.0959	2.2863	2.1311	5.9402	6.4667	6.2834	4.5021	3.1638	5.5135	6.8517	7.6529	5.539	5.1632	4.3098	AA
4.974	4.5624	5.7764	5.6915	5.396	5.7108	7.0734	7.388	7.1722	0.69596	4.2946	5.5641	1.966	3.4918	4.774	7.168	5.7022	4.3145	3.9918	AA
7.8138	7.4941	5.0972	6.9012	5.7012	5.6383	7.7191	4.0311	5.2562	5.3437	8.0044	4.1888	8.0312	5.6872	6.1129	5.2732	8.6173	4.8073	7.5192	OA
8.5687	6.5229	10.0668	5.6048	5.7632	9.6413	8.1652	3.8443	11.403	9.0304	2.6296	8.2701	7.4458	2.9557	6.9619	6.3137	10.7436	9.7712	7.295	OA
11.7926	5.4324	11.6684	11.2169	11.5061	5.1287	5.9372	9.0671	9.775	11.4043	9.7576	9.3706	9.8649	10.2968	4.857	9.9188	11.5182	11.4136	4.4703	OA
6.5398	7.2893	6.5639	1.312	6.2184	7.2029	8.449	6.6473	5.1193	8.2899	3.4049	7.4778	4.678	6.5368	4.8368	6.075	3.675	7.5883	7.1379	AA
4.8111	8.9737	8.3204	8.8463	5.8796	7.5485	5.3862	8.0424	6.4508	5.8564	6.1755	5.3852	5.3893	8.4249	5.228	10.1815	7.0058	3.4424	8.6465	AA
10.6598	12.9383	11.898	6.6557	12.6782	6.6715	6.2965	6.6452	9.9688	9.0076	1.2863	9.7557	10.6408	4.5608	9.3803	8.1678	9.0453	12.3052	10.4467	AA
5.7461	4.0073	7.9169	9.621	7.7466	8.7431	3.8643	7.7179	6.6044	5.5224	7.6342	1.4425	8.6471	3.1709	7.4938	7.2366	4.6294	5.887	5.454	AA
9.7497	10.0585	10.1623	8.7126	9.8677	11.0925	8.6582	4.6769	4.2968	9.62	2.1911	9.6888	2.1849	10.9133	10.394	4.1551	10.9382	3.0409	8.6253	AA
7.6611	7.3885	5.5808	7.8685	6.8815	6.2703	7.3794	10.9467	4.5971	4.483	7.8108	6.0801	5.848	10.1314	10.0626	9.3151	2.6217	5.9958	7.0626	OA
6.8716	9.2761	9.1085	6.3965	6.4533	5.2721	3.2473	5.9996	7.4342	5.3738	6.3395	8.6639	8.1676	5.516	6.9115	9.1194	9.0825	7.8676	10.8549	AA
6.1519	7.3884	5.9956	2.7497	6.7848	2.7806	8.0144	9.1042	3.6696	6.2073	6.5158	7.2045	9.2786	8.0063	8.8771	5.5738	7.0833	4.8159	7.5278	AA
3.8476	7.7499	5.6598	8.1747	9.6075	8.1634	7.6247	6.8468	5.3361	6.3728	6.7416	9.7359	6.1729	6.4709	9.5283	6.43	5.4053	9.0949	8.0038	OA
9.99	1.8937	7.4173	3.5534	6.6577	6.1692	10.1032	7.5584	7.7219	9.6649	9.4377	8.2096	0.66266	2.5739	5.3094	5.92	9.3195	10.3273	7.0273	OA
9.6489	2.3252	8.6793	8.9095	3.0109	7.8508	3.7074	6.4333	10.5367	7.3367	2.4256	3.5266	7.4609	6.8958	4.7987	8.7486	9.7655	8.0153	6.3262	AA
3.4444	10.0051	11.1182	5.9532	7.6665	7.6904	7.1025	9.1708	7.1334	11.3426	4.6192	7.4158	4.789	8.783	9.8253	10.9794	3.3566	11.1542	9.8799	OA
6.129	2.7044	7.8439	3.5918	3.9835	2.3524	5.7732	6.0726	7.9695	2.9642	5.7632	1.9973	5.8672	3.0076	5.805	2.7025	2.0302	3.6592	5.9126	OA
4.2844	3.1651	7.8719	7.4988	9.1894	9.2318	8.7584	8.8262	8.3061	7.7905	6.5272	1.9435	8.2952	0	6.7073	10.3808	8.8821	2.191	6.8096	AA
2.4081	2.6172	5.8136	9.5868	9.2009	8.7951	3.7305	6.9157	4.6848	10.4298	9.1632	3.2063	8.6973	10.6421	9.4186	9.9864	9.1887	9.0809	3.7989	AA
9.8698	9.1913	10.3486	6.097	10.2842	6.164	2.1137	7.2116	6.9902	6.4886	7.1704	10.5229	10.9696	3.9621	7.6804	4.7839	9.7852	9.3221	7.4635	AA
9.8062	6.8852	5.9592	7.4494	8.9477	6.5918	7.5834	5.4118	3.5233	6.6	4.1346	10.6355	6.6652	6.913	7.1183	8.6953	9.8928	5.7642	9.2227	OA
9.5042	7.5515	10.8696	8.5132	8.0095	6.8667	9.716	7.547	11.476	7.3041	9.3118	5.9451	7.1565	3.1669	9.0018	9.2958	8.438	6.5301	9.1755	OA
7.8769	5.1845	5.9133	4.5368	2.9524	5.1587	4.4683	7.0841	5.4223	2.0697	0.61712	6.1335	7.2376	4.0868	4.2335	7.1977	5.96	6.9861	4.5776	OA
2.0018	6.4735	9.0248	5.9787	7.8983	5.421	8.5435	6.4092	6.4762	7.4387	5.7191	8.7428	6.7454	5.5999	8.2083	3.8281	4.9391	3.2587	6.5259	AA
9.208	11.6504	11.8822	13.9412	9.8819	9.6073	5.6513	12.5367	12.5535	8.8594	7.7942	12.6459	0	9.6495	8.8302	12.9458	7.4868	11.9555	10.6261	OA
