# Supplementary material for: A brain connectivity characterization of children with different levels of mathematical achievement based on graph metrics
Source: PLoS One. 2020 Jan 17;15(1):e0227613. doi: 10.1371/journal.pone.0227613 (PMC6968862; doi:10.1371/journal.pone.0227613)
Supplement: S3 File — This file contains the information obtained from the machine-learning stage, from “Feature extraction” to “Dataset construction”. (ZIP) [file pone.0227613.s003.zip › d_theta_AA-LA.csv]

Fp2	F4	C4	P4	O2	F8	T4	T6	Fz	Cz	Pz	Fp1	F3	C3	P3	O1	F7	T3	T5	Clase
6.5398	7.2893	6.5639	1.312	6.2184	7.2029	8.449	6.6473	5.1193	8.2899	3.4049	7.4778	4.678	6.5368	4.8368	6.075	3.675	7.5883	7.1379	AA
9.99	1.8937	7.4173	3.5534	6.6577	6.1692	10.1032	7.5584	7.7219	9.6649	9.4377	8.2096	0.66266	2.5739	5.3094	5.92	9.3195	10.3273	7.0273	LA
9.8698	9.1913	10.3486	6.097	10.2842	6.164	2.1137	7.2116	6.9902	6.4886	7.1704	10.5229	10.9696	3.9621	7.6804	4.7839	9.7852	9.3221	7.4635	AA
5.5492	6.4658	6.2992	3.527	5.1796	8.3335	6.4097	4.3727	7.2603	4.7883	5.9012	5.309	6.9607	6.1007	2.9558	4.8933	4.288	6.5592	6.6683	LA
8.4977	3.343	8.1499	7.7598	9.5666	7.3027	7.8141	9.8348	5.036	5.7376	6.3766	5.4274	9.4355	6.2005	5.8477	7.3166	9.3726	8.3704	9.3273	LA
10.6598	12.9383	11.898	6.6557	12.6782	6.6715	6.2965	6.6452	9.9688	9.0076	1.2863	9.7557	10.6408	4.5608	9.3803	8.1678	9.0453	12.3052	10.4467	AA
9.7497	10.0585	10.1623	8.7126	9.8677	11.0925	8.6582	4.6769	4.2968	9.62	2.1911	9.6888	2.1849	10.9133	10.394	4.1551	10.9382	3.0409	8.6253	AA
7.6353	9.1197	6.7995	7.6726	10.3548	10.6569	4.1773	9.4906	2.0974	7.5708	8.0422	10.0033	3.1993	8.2842	7.2035	5.7303	8.4666	8.4055	4.0416	LA
5.0975	3.6373	6.352	5.0978	6.6907	2.0959	2.2863	2.1311	5.9402	6.4667	6.2834	4.5021	3.1638	5.5135	6.8517	7.6529	5.539	5.1632	4.3098	AA
7.6611	7.3885	5.5808	7.8685	6.8815	6.2703	7.3794	10.9467	4.5971	4.483	7.8108	6.0801	5.848	10.1314	10.0626	9.3151	2.6217	5.9958	7.0626	LA
5.0695	5.4559	8.1671	7.4782	3.755	4.0939	8.251	4.2463	4.0984	8.9099	9.2099	8.3665	2.0256	4.1747	5.9811	7.2051	2.7693	8.4438	5.3641	LA
4.8111	8.9737	8.3204	8.8463	5.8796	7.5485	5.3862	8.0424	6.4508	5.8564	6.1755	5.3852	5.3893	8.4249	5.228	10.1815	7.0058	3.4424	8.6465	AA
4.974	4.5624	5.7764	5.6915	5.396	5.7108	7.0734	7.388	7.1722	0.69596	4.2946	5.5641	1.966	3.4918	4.774	7.168	5.7022	4.3145	3.9918	AA
7.8769	5.1845	5.9133	4.5368	2.9524	5.1587	4.4683	7.0841	5.4223	2.0697	0.61712	6.1335	7.2376	4.0868	4.2335	7.1977	5.96	6.9861	4.5776	LA
5.7461	4.0073	7.9169	9.621	7.7466	8.7431	3.8643	7.7179	6.6044	5.5224	7.6342	1.4425	8.6471	3.1709	7.4938	7.2366	4.6294	5.887	5.454	AA
4.2844	3.1651	7.8719	7.4988	9.1894	9.2318	8.7584	8.8262	8.3061	7.7905	6.5272	1.9435	8.2952	0	6.7073	10.3808	8.8821	2.191	6.8096	AA
6.1519	7.3884	5.9956	2.7497	6.7848	2.7806	8.0144	9.1042	3.6696	6.2073	6.5158	7.2045	9.2786	8.0063	8.8771	5.5738	7.0833	4.8159	7.5278	AA
2.0018	6.4735	9.0248	5.9787	7.8983	5.421	8.5435	6.4092	6.4762	7.4387	5.7191	8.7428	6.7454	5.5999	8.2083	3.8281	4.9391	3.2587	6.5259	AA
9.208	11.6504	11.8822	13.9412	9.8819	9.6073	5.6513	12.5367	12.5535	8.8594	7.7942	12.6459	0	9.6495	8.8302	12.9458	7.4868	11.9555	10.6261	LA
8.2283	7.3394	4.1496	3.2098	7.1572	8.5629	5.1425	10.632	5.9485	4.4497	7.6427	11.6406	9.6894	10.8535	9.9598	6.9957	10.0195	11.8827	9.9381	LA
6.129	2.7044	7.8439	3.5918	3.9835	2.3524	5.7732	6.0726	7.9695	2.9642	5.7632	1.9973	5.8672	3.0076	5.805	2.7025	2.0302	3.6592	5.9126	LA
8.2511	9.6881	9.5986	7.8456	10.7404	7.7447	5.9462	2.9769	6.7786	7.7489	6.7936	4.4354	5.9382	4.7283	8.8196	8.5874	9.4017	3.3747	1.9128	LA
6.8716	9.2761	9.1085	6.3965	6.4533	5.2721	3.2473	5.9996	7.4342	5.3738	6.3395	8.6639	8.1676	5.516	6.9115	9.1194	9.0825	7.8676	10.8549	AA
2.4081	2.6172	5.8136	9.5868	9.2009	8.7951	3.7305	6.9157	4.6848	10.4298	9.1632	3.2063	8.6973	10.6421	9.4186	9.9864	9.1887	9.0809	3.7989	AA
11.2831	10.5064	7.6567	0.58124	9.1462	9.4227	10.4092	6.19	10.4356	6.35	10.6024	9.6175	0	3.8612	10.4972	7.1937	9.972	7.8109	2.6323	LA
5.1459	2.7006	6.9446	9.1209	10.4785	2.1663	9.5297	8.4444	9.3677	3.0869	10.6044	7.6147	7.4388	10.3117	9.8478	6.6748	9.7009	9.3033	2.0971	LA
4.3808	5.8295	3.4907	5.502	5.5407	4.0051	4.5932	7.774	5.2783	3.962	6.2642	4.6137	5.0157	3.7319	5.1075	3.6316	5.7431	4.0349	6.7065	LA
9.6489	2.3252	8.6793	8.9095	3.0109	7.8508	3.7074	6.4333	10.5367	7.3367	2.4256	3.5266	7.4609	6.8958	4.7987	8.7486	9.7655	8.0153	6.3262	AA
9.1353	1.4356	11.9797	11.45	10.1887	8.4459	11.698	2.5935	6.3243	11.4195	9.3732	3.2614	10.9366	9.405	12.2224	8.5266	10.6315	12.1154	9.3468	LA
