# Supplementary material for: A brain connectivity characterization of children with different levels of mathematical achievement based on graph metrics
Source: PLoS One. 2020 Jan 17;15(1):e0227613. doi: 10.1371/journal.pone.0227613 (PMC6968862; doi:10.1371/journal.pone.0227613)
Supplement: S3 File — This file contains the information obtained from the machine-learning stage, from “Feature extraction” to “Dataset construction”. (ZIP) [file pone.0227613.s003.zip › d_delta_HA-LA.csv]

Fp2	F4	C4	P4	O2	F8	T4	T6	Fz	Cz	Pz	Fp1	F3	C3	P3	O1	F7	T3	T5	Clase
11.3673	4.7033	11.0239	2.2337	9.1954	3.7628	5.4107	9.1599	9.7531	8.193	5.1046	8.2735	11.1034	11.5353	6.8076	11.0014	3.2866	10.091	12.1771	LA
7.0182	3.5525	4.5378	6.0269	5.8711	7.7333	4.1653	6.9271	5.6056	7.9254	8.2405	6.6128	8.0867	6.5734	3.846	6.7088	9.4655	8.037	3.3042	LA
3.5984	8.3676	2.7018	7.9256	4.1871	3.6443	8.2201	7.9387	6.2151	3.3137	10.4893	9.3148	9.1787	10.0645	9.7351	8.4634	7.1158	5.0353	5.8745	HA
6.6347	5.0762	6.4749	6.854	7.4395	5.5378	5.8491	5.0584	5.9414	5.141	7.7765	5.8006	4.8872	6.3838	6.2246	5.0387	5.0595	4.6213	6.5636	HA
7.9845	10.319	10.3489	8.2273	8.9922	7.2607	9.1141	9.7155	7.2325	7.678	4.8213	9.9032	9.333	7.4112	7.5387	9.8323	10.0703	5.0801	4.8957	HA
10.7253	6.7639	7.5488	8.7324	10.8737	11.8193	3.5224	6.3197	10.6895	7.6528	2.5425	7.9849	7.4634	8.5383	9.855	10.8506	8.7074	11.7466	11.5221	HA
6.0415	4.8508	8.1322	5.2494	7.26	3.3122	5.4902	7.0315	8.4317	9.7	6.825	5.5975	2.5841	8.8426	6.8808	6.5149	4.183	6.6849	8.2168	HA
6.3143	5.913	7.3526	9.2271	8.7723	9.2169	7.0208	4.6761	2.7344	6.7766	10.1549	7.5703	8.47	5.7714	5.783	6.5413	3.0248	9.8219	10.2737	LA
8.2946	8.6077	9.72	10.3473	11.0737	4.0622	4.1356	5.886	4.6704	7.7775	9.1043	5.9022	4.2311	10.605	8.8008	9.6951	9.7595	8.0922	10.9117	LA
10.0875	8.3732	2.3001	3.9261	8.5818	4.0849	8.8846	7.84	9.3152	3.2108	5.3841	3.6696	10.7167	10.2437	9.4024	7.3951	9.2946	7.2984	7.953	LA
3.5692	4.167	5.3403	5.1373	4.4367	5.0963	4.4235	4.4034	4.3738	5.6307	7.5399	4.1569	5.1038	4.04	3.1491	3.2176	5.6796	6.3094	6.4603	LA
9.2279	7.2667	8.6025	5.8898	3.6543	5.1737	7.8755	4.848	7.7072	6.753	4.6038	9.0792	7.5045	2.7658	6.1703	7.0045	8.4828	3.8105	8.6569	LA
7.3912	6.5833	7.1592	9.2605	7.4607	5.4775	7.5048	8.09	3.0339	9.3277	7.5969	6.1973	5.9486	4.502	2.7118	4.8078	5.441	9.1747	8.1954	HA
10.6923	9.8222	7.8218	3.1508	6.958	9.996	10.8654	6.5054	11.4414	6.5903	8.3519	11.487	9.0559	11.0907	9.8804	5.8411	6.4442	11.1797	7.0335	LA
5.5677	4.9184	7.3892	7.7752	9.2028	7.1326	6.6057	8.5769	6.0528	8.6058	8.2859	4.7426	8.5457	2.8819	6.9629	8.6051	6.1722	8.2511	9.5878	LA
8.6607	8.4751	9.4878	8.6577	7.8027	2.2478	8.4529	2.9092	8.1744	4.0442	3.8518	6.3291	7.9383	4.9634	2.2336	5.5811	8.3741	8.3049	8.4659	HA
7.4294	5.4366	4.6289	7.7046	5.2619	6.8078	5.1691	7.7237	5.2493	3.6827	6.5992	5.8961	6.7853	4.0817	5.7295	6.8689	7.4282	5.5556	6.0143	HA
11.8191	12.4796	13.6572	12.8633	10.195	4.8637	12.7065	1.6536	12.7767	12.1014	10.5826	12.6569	1.6632	10.9991	12.0768	9.6801	8.0943	12.5527	12.8599	HA
7.9566	7.0909	3.7075	6.0072	8.4642	7.9494	6.6914	7.393	8.1247	8.1435	7.8189	4.9248	4.9607	6.9814	5.133	3.6742	7.8108	6.4904	5.8652	LA
5.0092	5.0311	4.1676	6.8629	7.7196	5.7014	7.2125	8.5106	6.6414	6.9998	5.5264	4.1275	6.6816	7.9273	6.5804	7.4591	4.3069	5.919	5.2992	HA
7.1819	10.4941	8.8863	2.7228	5.8985	10.0687	10.921	1.4641	11.283	7.6679	3.1742	10.8577	9.1651	8.2139	4.1511	2.6674	6.9579	11.0146	9.1232	LA
6.7651	2.8641	9.0066	9.307	6.3665	6.9209	11.0661	2.1176	9.1663	5.7394	10.7897	8.4946	7.0949	7.077	8.8218	10.7087	8.7148	8.871	4.1517	LA
9.2393	3.4932	6.6667	8.7219	4.5806	6.6204	7.3071	6.0567	9.2438	9.5976	8.4958	8.0811	4.1605	6.6303	8.6278	7.4381	6.8701	7.939	2.1368	HA
4.5508	6.9447	9.6417	8.6068	9.2475	7.8308	8.654	7.8312	8.8936	5.3361	6.0541	3.1794	7.3343	7.404	6.6498	3.8144	8.9182	7.0795	7.8879	HA
5.8815	10.3771	10.7703	4.1692	9.2345	5.0702	8.726	2.8517	9.0298	9.8572	10.305	9.0597	2.8277	6.2648	10.5795	7.9471	7.7864	5.6836	10.0692	LA
7.5073	7.7896	6.8314	5.2062	6.2109	4.8552	5.76	7.3557	6.4776	6.3386	3.5955	4.3963	8.7726	4.1844	7.5482	5.458	5.1212	5.7526	5.4742	LA
12.3027	6.7445	12.1474	10.7502	10.2144	4.3275	10.3571	3.7995	4.6254	8.0505	11.288	9.3194	12.1547	11.9866	9.311	9.2679	11.325	10.7672	8.3093	HA
7.9818	8.1923	5.8638	8.4288	8.078	6.4924	7.0698	8.8817	8.503	8.2	5.2463	3.704	7.3622	6.0154	7.0712	7.7928	8.3277	5.2485	6.7737	HA
7.2736	7.3651	7.7881	8.4942	4.6162	9.7344	3.1462	7.8911	9.654	9.9615	10.7662	7.915	3.2226	9.0419	9.951	7.4931	8.388	7.9514	4.7129	LA
5.573	8.2486	8.3878	2.1711	10.1198	9.0547	3.1573	7.7013	9.0041	2.501	5.3764	8.641	8.6494	8.4853	3.6533	3.212	9.0571	6.2404	5.6918	HA
