# Supplementary material for: A brain connectivity characterization of children with different levels of mathematical achievement based on graph metrics
Source: PLoS One. 2020 Jan 17;15(1):e0227613. doi: 10.1371/journal.pone.0227613 (PMC6968862; doi:10.1371/journal.pone.0227613)
Supplement: S3 File — This file contains the information obtained from the machine-learning stage, from “Feature extraction” to “Dataset construction”. (ZIP) [file pone.0227613.s003.zip › d_delta_HA-AA.csv]

Fp2	F4	C4	P4	O2	F8	T4	T6	Fz	Cz	Pz	Fp1	F3	C3	P3	O1	F7	T3	T5	Clase
2.0252	9.0448	4.7742	6.3373	4.1865	7.3693	4.9799	6.3242	9.9483	10.6654	4.1697	7.6842	9.9613	10.6166	10.596	9.3511	4.6507	8.9548	8.0466	AA
9.2393	3.4932	6.6667	8.7219	4.5806	6.6204	7.3071	6.0567	9.2438	9.5976	8.4958	8.0811	4.1605	6.6303	8.6278	7.4381	6.8701	7.939	2.1368	HA
8.2166	13.6531	12.041	12.31	10.0766	8.1815	7.565	9.4709	9.9771	7.7943	10.2317	13.8201	8.4705	4.2303	10.5241	7.8842	9.8118	11.5583	10.6173	AA
8.6607	8.4751	9.4878	8.6577	7.8027	2.2478	8.4529	2.9092	8.1744	4.0442	3.8518	6.3291	7.9383	4.9634	2.2336	5.5811	8.3741	8.3049	8.4659	HA
2.3006	5.2611	9.1856	8.2188	7.1695	5.5702	9.6679	7.8304	9.3406	8.1781	6.2577	9.3948	5.0559	11.6253	10.3861	8.8731	12.1561	10.4265	9.4253	AA
5.0092	5.0311	4.1676	6.8629	7.7196	5.7014	7.2125	8.5106	6.6414	6.9998	5.5264	4.1275	6.6816	7.9273	6.5804	7.4591	4.3069	5.919	5.2992	HA
4.4254	5.4444	6.8755	4.7349	3.8075	4.8011	4.7832	7.2248	4.2004	4.7927	6.9548	2.9347	4.9097	3.6662	4.6875	4.4646	8.6728	4.1658	7.8282	AA
4.2423	9.1455	7.6263	4.3334	4.2588	7.2739	4.4778	6.8068	9.1768	6.9882	7.7026	8.9721	5.1177	5.1083	6.71	5.7446	6.1815	6.9581	7.325	AA
12.3027	6.7445	12.1474	10.7502	10.2144	4.3275	10.3571	3.7995	4.6254	8.0505	11.288	9.3194	12.1547	11.9866	9.311	9.2679	11.325	10.7672	8.3093	HA
8.4785	7.6621	5.7353	10.4133	4.4643	7.1196	8.3102	4.2179	8.6247	5.0091	5.5952	5.917	6.3374	5.9537	10.2021	7.1532	6.1872	9.1244	9.8226	AA
5.4694	5.1708	9.6925	10.6763	10.4989	10.805	9.4337	10.6321	8.1701	9.0133	9.6455	6.4189	2.5741	9.6458	12.2797	10.6548	8.3524	2.977	6.6167	AA
7.9845	10.319	10.3489	8.2273	8.9922	7.2607	9.1141	9.7155	7.2325	7.678	4.8213	9.9032	9.333	7.4112	7.5387	9.8323	10.0703	5.0801	4.8957	HA
5.0214	10.4467	9.4792	8.8035	9.9079	9.5361	9.2554	9.3803	3.5999	6.7695	3.973	9.1184	9.2518	4.2261	10.2246	10.0159	1.2153	2.6056	10.4812	AA
7.0693	11.9338	11.6738	7.1943	8.2554	7.4806	10.4368	3.242	8.35	8.8489	8.6424	12.0892	6.4968	3.0611	11.6612	8.1047	6.0428	8.8243	12.6225	AA
3.5984	8.3676	2.7018	7.9256	4.1871	3.6443	8.2201	7.9387	6.2151	3.3137	10.4893	9.3148	9.1787	10.0645	9.7351	8.4634	7.1158	5.0353	5.8745	HA
4.5508	6.9447	9.6417	8.6068	9.2475	7.8308	8.654	7.8312	8.8936	5.3361	6.0541	3.1794	7.3343	7.404	6.6498	3.8144	8.9182	7.0795	7.8879	HA
10.7253	6.7639	7.5488	8.7324	10.8737	11.8193	3.5224	6.3197	10.6895	7.6528	2.5425	7.9849	7.4634	8.5383	9.855	10.8506	8.7074	11.7466	11.5221	HA
6.6347	5.0762	6.4749	6.854	7.4395	5.5378	5.8491	5.0584	5.9414	5.141	7.7765	5.8006	4.8872	6.3838	6.2246	5.0387	5.0595	4.6213	6.5636	HA
11.8191	12.4796	13.6572	12.8633	10.195	4.8637	12.7065	1.6536	12.7767	12.1014	10.5826	12.6569	1.6632	10.9991	12.0768	9.6801	8.0943	12.5527	12.8599	HA
6.0415	4.8508	8.1322	5.2494	7.26	3.3122	5.4902	7.0315	8.4317	9.7	6.825	5.5975	2.5841	8.8426	6.8808	6.5149	4.183	6.6849	8.2168	HA
8.104	10.6105	12.1233	8.7199	13.0083	4.6621	10.6623	8.7973	6.1554	5.454	7.3047	9.7841	12.423	7.661	7.0808	8.4703	8.3216	5.7617	10.3835	AA
9.4715	5.5743	8.3045	5.3378	6.4864	5.8678	7.9685	7.3226	3.1104	7.4601	8.9888	4.7005	7.4433	8.7908	7.2113	9.0577	8.6665	9.5161	9.4881	AA
4.7706	3.6274	5.9843	5.2523	3.2904	7.3207	6.2098	3.2243	5.8936	5.1436	3.004	8.7742	5.5199	6.789	4.2274	8.1459	6.7373	5.7089	4.9816	AA
7.9818	8.1923	5.8638	8.4288	8.078	6.4924	7.0698	8.8817	8.503	8.2	5.2463	3.704	7.3622	6.0154	7.0712	7.7928	8.3277	5.2485	6.7737	HA
7.4294	5.4366	4.6289	7.7046	5.2619	6.8078	5.1691	7.7237	5.2493	3.6827	6.5992	5.8961	6.7853	4.0817	5.7295	6.8689	7.4282	5.5556	6.0143	HA
5.573	8.2486	8.3878	2.1711	10.1198	9.0547	3.1573	7.7013	9.0041	2.501	5.3764	8.641	8.6494	8.4853	3.6533	3.212	9.0571	6.2404	5.6918	HA
7.1281	9.5913	6.2535	8.1726	6.6954	7.1336	4.4341	7.5802	8.7203	7.1178	5.5685	6.3787	11.2177	8.4044	7.5965	9.104	8.2723	8.3354	7.2405	AA
7.3912	6.5833	7.1592	9.2605	7.4607	5.4775	7.5048	8.09	3.0339	9.3277	7.5969	6.1973	5.9486	4.502	2.7118	4.8078	5.441	9.1747	8.1954	HA
3.7497	4.6861	8.8739	9.5237	2.4404	8.9639	7.9476	9.0937	4.2454	7.4156	4.2195	6.0493	2.0106	7.989	8.2371	9.9931	5.1063	9.4395	6.3616	AA
