# Supplementary material for: A brain connectivity characterization of children with different levels of mathematical achievement based on graph metrics
Source: PLoS One. 2020 Jan 17;15(1):e0227613. doi: 10.1371/journal.pone.0227613 (PMC6968862; doi:10.1371/journal.pone.0227613)
Supplement: S3 File — This file contains the information obtained from the machine-learning stage, from “Feature extraction” to “Dataset construction”. (ZIP) [file pone.0227613.s003.zip › d_delta_AA-OA.csv]

Fp2	F4	C4	P4	O2	F8	T4	T6	Fz	Cz	Pz	Fp1	F3	C3	P3	O1	F7	T3	T5	Clase
7.4294	5.4366	4.6289	7.7046	5.2619	6.8078	5.1691	7.7237	5.2493	3.6827	6.5992	5.8961	6.7853	4.0817	5.7295	6.8689	7.4282	5.5556	6.0143	OA
5.0214	10.4467	9.4792	8.8035	9.9079	9.5361	9.2554	9.3803	3.5999	6.7695	3.973	9.1184	9.2518	4.2261	10.2246	10.0159	1.2153	2.6056	10.4812	AA
3.7497	4.6861	8.8739	9.5237	2.4404	8.9639	7.9476	9.0937	4.2454	7.4156	4.2195	6.0493	2.0106	7.989	8.2371	9.9931	5.1063	9.4395	6.3616	AA
2.0252	9.0448	4.7742	6.3373	4.1865	7.3693	4.9799	6.3242	9.9483	10.6654	4.1697	7.6842	9.9613	10.6166	10.596	9.3511	4.6507	8.9548	8.0466	AA
4.4254	5.4444	6.8755	4.7349	3.8075	4.8011	4.7832	7.2248	4.2004	4.7927	6.9548	2.9347	4.9097	3.6662	4.6875	4.4646	8.6728	4.1658	7.8282	AA
8.4785	7.6621	5.7353	10.4133	4.4643	7.1196	8.3102	4.2179	8.6247	5.0091	5.5952	5.917	6.3374	5.9537	10.2021	7.1532	6.1872	9.1244	9.8226	AA
10.0875	8.3732	2.3001	3.9261	8.5818	4.0849	8.8846	7.84	9.3152	3.2108	5.3841	3.6696	10.7167	10.2437	9.4024	7.3951	9.2946	7.2984	7.953	OA
6.6347	5.0762	6.4749	6.854	7.4395	5.5378	5.8491	5.0584	5.9414	5.141	7.7765	5.8006	4.8872	6.3838	6.2246	5.0387	5.0595	4.6213	6.5636	OA
7.3912	6.5833	7.1592	9.2605	7.4607	5.4775	7.5048	8.09	3.0339	9.3277	7.5969	6.1973	5.9486	4.502	2.7118	4.8078	5.441	9.1747	8.1954	OA
8.2166	13.6531	12.041	12.31	10.0766	8.1815	7.565	9.4709	9.9771	7.7943	10.2317	13.8201	8.4705	4.2303	10.5241	7.8842	9.8118	11.5583	10.6173	AA
10.6923	9.8222	7.8218	3.1508	6.958	9.996	10.8654	6.5054	11.4414	6.5903	8.3519	11.487	9.0559	11.0907	9.8804	5.8411	6.4442	11.1797	7.0335	OA
5.0092	5.0311	4.1676	6.8629	7.7196	5.7014	7.2125	8.5106	6.6414	6.9998	5.5264	4.1275	6.6816	7.9273	6.5804	7.4591	4.3069	5.919	5.2992	OA
6.3143	5.913	7.3526	9.2271	8.7723	9.2169	7.0208	4.6761	2.7344	6.7766	10.1549	7.5703	8.47	5.7714	5.783	6.5413	3.0248	9.8219	10.2737	OA
9.4715	5.5743	8.3045	5.3378	6.4864	5.8678	7.9685	7.3226	3.1104	7.4601	8.9888	4.7005	7.4433	8.7908	7.2113	9.0577	8.6665	9.5161	9.4881	AA
7.0182	3.5525	4.5378	6.0269	5.8711	7.7333	4.1653	6.9271	5.6056	7.9254	8.2405	6.6128	8.0867	6.5734	3.846	6.7088	9.4655	8.037	3.3042	OA
7.1281	9.5913	6.2535	8.1726	6.6954	7.1336	4.4341	7.5802	8.7203	7.1178	5.5685	6.3787	11.2177	8.4044	7.5965	9.104	8.2723	8.3354	7.2405	AA
10.7253	6.7639	7.5488	8.7324	10.8737	11.8193	3.5224	6.3197	10.6895	7.6528	2.5425	7.9849	7.4634	8.5383	9.855	10.8506	8.7074	11.7466	11.5221	OA
4.2423	9.1455	7.6263	4.3334	4.2588	7.2739	4.4778	6.8068	9.1768	6.9882	7.7026	8.9721	5.1177	5.1083	6.71	5.7446	6.1815	6.9581	7.325	AA
8.104	10.6105	12.1233	8.7199	13.0083	4.6621	10.6623	8.7973	6.1554	5.454	7.3047	9.7841	12.423	7.661	7.0808	8.4703	8.3216	5.7617	10.3835	AA
4.7706	3.6274	5.9843	5.2523	3.2904	7.3207	6.2098	3.2243	5.8936	5.1436	3.004	8.7742	5.5199	6.789	4.2274	8.1459	6.7373	5.7089	4.9816	AA
6.0415	4.8508	8.1322	5.2494	7.26	3.3122	5.4902	7.0315	8.4317	9.7	6.825	5.5975	2.5841	8.8426	6.8808	6.5149	4.183	6.6849	8.2168	OA
2.3006	5.2611	9.1856	8.2188	7.1695	5.5702	9.6679	7.8304	9.3406	8.1781	6.2577	9.3948	5.0559	11.6253	10.3861	8.8731	12.1561	10.4265	9.4253	AA
7.0693	11.9338	11.6738	7.1943	8.2554	7.4806	10.4368	3.242	8.35	8.8489	8.6424	12.0892	6.4968	3.0611	11.6612	8.1047	6.0428	8.8243	12.6225	AA
5.4694	5.1708	9.6925	10.6763	10.4989	10.805	9.4337	10.6321	8.1701	9.0133	9.6455	6.4189	2.5741	9.6458	12.2797	10.6548	8.3524	2.977	6.6167	AA
11.8191	12.4796	13.6572	12.8633	10.195	4.8637	12.7065	1.6536	12.7767	12.1014	10.5826	12.6569	1.6632	10.9991	12.0768	9.6801	8.0943	12.5527	12.8599	OA
9.2279	7.2667	8.6025	5.8898	3.6543	5.1737	7.8755	4.848	7.7072	6.753	4.6038	9.0792	7.5045	2.7658	6.1703	7.0045	8.4828	3.8105	8.6569	OA
7.2736	7.3651	7.7881	8.4942	4.6162	9.7344	3.1462	7.8911	9.654	9.9615	10.7662	7.915	3.2226	9.0419	9.951	7.4931	8.388	7.9514	4.7129	OA
5.8815	10.3771	10.7703	4.1692	9.2345	5.0702	8.726	2.8517	9.0298	9.8572	10.305	9.0597	2.8277	6.2648	10.5795	7.9471	7.7864	5.6836	10.0692	OA
