# Supplementary material for: A brain connectivity characterization of children with different levels of mathematical achievement based on graph metrics
Source: PLoS One. 2020 Jan 17;15(1):e0227613. doi: 10.1371/journal.pone.0227613 (PMC6968862; doi:10.1371/journal.pone.0227613)
Supplement: S3 File — This file contains the information obtained from the machine-learning stage, from “Feature extraction” to “Dataset construction”. (ZIP) [file pone.0227613.s003.zip › d_delta_AA-LA.csv]

Fp2	F4	C4	P4	O2	F8	T4	T6	Fz	Cz	Pz	Fp1	F3	C3	P3	O1	F7	T3	T5	Clase
6.7651	2.8641	9.0066	9.307	6.3665	6.9209	11.0661	2.1176	9.1663	5.7394	10.7897	8.4946	7.0949	7.077	8.8218	10.7087	8.7148	8.871	4.1517	LA
5.8815	10.3771	10.7703	4.1692	9.2345	5.0702	8.726	2.8517	9.0298	9.8572	10.305	9.0597	2.8277	6.2648	10.5795	7.9471	7.7864	5.6836	10.0692	LA
4.4254	5.4444	6.8755	4.7349	3.8075	4.8011	4.7832	7.2248	4.2004	4.7927	6.9548	2.9347	4.9097	3.6662	4.6875	4.4646	8.6728	4.1658	7.8282	AA
9.4715	5.5743	8.3045	5.3378	6.4864	5.8678	7.9685	7.3226	3.1104	7.4601	8.9888	4.7005	7.4433	8.7908	7.2113	9.0577	8.6665	9.5161	9.4881	AA
7.0182	3.5525	4.5378	6.0269	5.8711	7.7333	4.1653	6.9271	5.6056	7.9254	8.2405	6.6128	8.0867	6.5734	3.846	6.7088	9.4655	8.037	3.3042	LA
5.0214	10.4467	9.4792	8.8035	9.9079	9.5361	9.2554	9.3803	3.5999	6.7695	3.973	9.1184	9.2518	4.2261	10.2246	10.0159	1.2153	2.6056	10.4812	AA
7.0693	11.9338	11.6738	7.1943	8.2554	7.4806	10.4368	3.242	8.35	8.8489	8.6424	12.0892	6.4968	3.0611	11.6612	8.1047	6.0428	8.8243	12.6225	AA
5.4694	5.1708	9.6925	10.6763	10.4989	10.805	9.4337	10.6321	8.1701	9.0133	9.6455	6.4189	2.5741	9.6458	12.2797	10.6548	8.3524	2.977	6.6167	AA
9.2279	7.2667	8.6025	5.8898	3.6543	5.1737	7.8755	4.848	7.7072	6.753	4.6038	9.0792	7.5045	2.7658	6.1703	7.0045	8.4828	3.8105	8.6569	LA
2.0252	9.0448	4.7742	6.3373	4.1865	7.3693	4.9799	6.3242	9.9483	10.6654	4.1697	7.6842	9.9613	10.6166	10.596	9.3511	4.6507	8.9548	8.0466	AA
8.2946	8.6077	9.72	10.3473	11.0737	4.0622	4.1356	5.886	4.6704	7.7775	9.1043	5.9022	4.2311	10.605	8.8008	9.6951	9.7595	8.0922	10.9117	LA
7.9566	7.0909	3.7075	6.0072	8.4642	7.9494	6.6914	7.393	8.1247	8.1435	7.8189	4.9248	4.9607	6.9814	5.133	3.6742	7.8108	6.4904	5.8652	LA
3.5692	4.167	5.3403	5.1373	4.4367	5.0963	4.4235	4.4034	4.3738	5.6307	7.5399	4.1569	5.1038	4.04	3.1491	3.2176	5.6796	6.3094	6.4603	LA
4.7706	3.6274	5.9843	5.2523	3.2904	7.3207	6.2098	3.2243	5.8936	5.1436	3.004	8.7742	5.5199	6.789	4.2274	8.1459	6.7373	5.7089	4.9816	AA
4.2423	9.1455	7.6263	4.3334	4.2588	7.2739	4.4778	6.8068	9.1768	6.9882	7.7026	8.9721	5.1177	5.1083	6.71	5.7446	6.1815	6.9581	7.325	AA
7.5073	7.7896	6.8314	5.2062	6.2109	4.8552	5.76	7.3557	6.4776	6.3386	3.5955	4.3963	8.7726	4.1844	7.5482	5.458	5.1212	5.7526	5.4742	LA
7.1281	9.5913	6.2535	8.1726	6.6954	7.1336	4.4341	7.5802	8.7203	7.1178	5.5685	6.3787	11.2177	8.4044	7.5965	9.104	8.2723	8.3354	7.2405	AA
10.0875	8.3732	2.3001	3.9261	8.5818	4.0849	8.8846	7.84	9.3152	3.2108	5.3841	3.6696	10.7167	10.2437	9.4024	7.3951	9.2946	7.2984	7.953	LA
10.6923	9.8222	7.8218	3.1508	6.958	9.996	10.8654	6.5054	11.4414	6.5903	8.3519	11.487	9.0559	11.0907	9.8804	5.8411	6.4442	11.1797	7.0335	LA
6.3143	5.913	7.3526	9.2271	8.7723	9.2169	7.0208	4.6761	2.7344	6.7766	10.1549	7.5703	8.47	5.7714	5.783	6.5413	3.0248	9.8219	10.2737	LA
5.5677	4.9184	7.3892	7.7752	9.2028	7.1326	6.6057	8.5769	6.0528	8.6058	8.2859	4.7426	8.5457	2.8819	6.9629	8.6051	6.1722	8.2511	9.5878	LA
8.4785	7.6621	5.7353	10.4133	4.4643	7.1196	8.3102	4.2179	8.6247	5.0091	5.5952	5.917	6.3374	5.9537	10.2021	7.1532	6.1872	9.1244	9.8226	AA
3.7497	4.6861	8.8739	9.5237	2.4404	8.9639	7.9476	9.0937	4.2454	7.4156	4.2195	6.0493	2.0106	7.989	8.2371	9.9931	5.1063	9.4395	6.3616	AA
8.104	10.6105	12.1233	8.7199	13.0083	4.6621	10.6623	8.7973	6.1554	5.454	7.3047	9.7841	12.423	7.661	7.0808	8.4703	8.3216	5.7617	10.3835	AA
8.2166	13.6531	12.041	12.31	10.0766	8.1815	7.565	9.4709	9.9771	7.7943	10.2317	13.8201	8.4705	4.2303	10.5241	7.8842	9.8118	11.5583	10.6173	AA
7.2736	7.3651	7.7881	8.4942	4.6162	9.7344	3.1462	7.8911	9.654	9.9615	10.7662	7.915	3.2226	9.0419	9.951	7.4931	8.388	7.9514	4.7129	LA
7.1819	10.4941	8.8863	2.7228	5.8985	10.0687	10.921	1.4641	11.283	7.6679	3.1742	10.8577	9.1651	8.2139	4.1511	2.6674	6.9579	11.0146	9.1232	LA
11.3673	4.7033	11.0239	2.2337	9.1954	3.7628	5.4107	9.1599	9.7531	8.193	5.1046	8.2735	11.1034	11.5353	6.8076	11.0014	3.2866	10.091	12.1771	LA
2.3006	5.2611	9.1856	8.2188	7.1695	5.5702	9.6679	7.8304	9.3406	8.1781	6.2577	9.3948	5.0559	11.6253	10.3861	8.8731	12.1561	10.4265	9.4253	AA
