# Supplementary material for: A brain connectivity characterization of children with different levels of mathematical achievement based on graph metrics
Source: PLoS One. 2020 Jan 17;15(1):e0227613. doi: 10.1371/journal.pone.0227613 (PMC6968862; doi:10.1371/journal.pone.0227613)
Supplement: S3 File — This file contains the information obtained from the machine-learning stage, from “Feature extraction” to “Dataset construction”. (ZIP) [file pone.0227613.s003.zip › d_beta_LA-OA.csv]

Fp2	F4	C4	P4	O2	F8	T4	T6	Fz	Cz	Pz	Fp1	F3	C3	P3	O1	F7	T3	T5	Clase
6.6843	4.094	6.1733	5.0109	7.2279	7.5207	6.1001	3.8565	5.5862	3.6347	5.2524	5.3984	6.0119	3.834	5.3018	3.2055	2.845	6.578	6.0563	OA
11.1743	7.4589	6.2568	4.1005	7.6467	8.9813	8.8344	6.4147	6.0521	3.4307	2.9847	6.5216	6.0913	3.0913	4.1128	4.3375	8.4525	7.027	5.5164	LA
3.0554	3.5113	2.0072	2.0469	3.49	2.0749	4.8986	3.5527	1.3411	0.65815	4.5137	3.6821	2.1814	2.1145	4.6884	3.3716	2.0865	0	2.8268	LA
2.8058	5.9753	9.536	8.1545	4.4931	0.73961	6.8767	2.544	8.5449	5.4241	8.2782	6.6599	6.4907	5.7536	3.6697	7.1574	3.8976	3.6215	7.665	LA
6.113	3.7784	9.0432	6.0221	6.5577	5.988	3.8769	3.8534	7.9717	7.3517	7.3127	6.5604	6.2773	7.6133	7.3311	6.8931	6.957	10.2068	10.037	OA
6.1823	7.1214	4.9631	4.2985	5.4587	4.6173	3.6252	5.9448	5.5937	5.094	2.8952	2.9949	4.6758	3.51	3.9578	7.6486	5.8828	3.4806	6.7645	LA
7.5199	4.688	7.3615	5.7403	6.0231	9.0192	9.5213	8.4478	8.0739	5.0646	6.6162	7.2861	6.9561	6.9791	6.3725	5.5765	6.7629	7.4114	6.4888	OA
4.2533	4.79	3.0794	8.6705	7.6309	2.3285	7.0635	7.7891	2.6207	5.6098	7.2998	3.0127	6.8601	6.4245	7.5989	2.6866	4.6334	4.0588	5.4085	LA
5.8917	4.3749	4.7517	2.7199	2.0323	6.2806	6.8638	4.6932	2.8094	0.71462	0.66935	5.5882	1.4229	2.1668	2.1706	0.66921	4.3992	7.264	5.8257	OA
5.2818	6.2211	6.5096	6.4518	5.7597	3.9312	4.3555	5.972	2.3358	3.8131	7.7469	0.71327	2.2168	5.7899	6.3199	2.4781	3.6659	2.2058	8.8363	OA
7.7541	7.7027	8.9633	5.8199	3.5254	5.6513	3.6235	3.5393	7.3394	2.1902	3.5303	4.345	1.3786	2.9849	3.5942	7.2506	7.3971	4.4559	3.3949	OA
4.5532	6.3969	7.0797	6.1785	8.1904	5.8267	8.0545	4.3357	6.1116	8.0326	5.2168	7.9805	7.7614	8.1786	6.0132	4.4843	6.0975	5.766	7.4725	OA
5.7294	2.2765	4.9271	1.6773	1.4502	5.9882	5.8606	4.9796	4.0825	0	1.4912	3.709	4.9177	0.71112	0.726	4.5496	4.949	1.4308	1.4593	LA
2.9662	3.0293	4.2976	4.5633	2.2741	3.0475	5.5955	2.734	4.1999	3.5452	5.1363	2.2301	5.6398	3.1814	4.5621	2.8794	4.5783	2.0555	3.6318	LA
9.463	6.0851	4.3809	6.6578	8.9449	7.4547	10.0526	8.3668	7.9706	6.142	8.8175	5.191	8.3555	5.7795	7.5296	5.212	7.5026	6.6994	7.555	OA
7.668	11.1701	10.2651	9.9076	5.7864	13.3927	9.7889	10.5863	9.1583	7.4386	7.6586	11.7737	7.5741	10.8084	4.5631	11.8788	7.203	10.1813	8.9787	LA
6.0264	2.3989	6.3665	4.175	5.9823	3.1664	4.0508	2.5104	0.89891	2.9769	5.6263	2.9428	5.3532	5.2682	0	0.77588	1.5836	4.4554	6.8683	LA
8.9876	6.5839	3.7562	4.5365	3.6211	10.0289	5.1404	10.7397	4.874	4.3605	9.6296	8.029	0	4.5958	7.2653	5.424	2.7385	6.6844	8.2189	LA
0.69841	1.474	1.4231	3.7911	3.8384	7.2332	7.6722	6.7758	3.0135	6.0056	1.5246	1.4935	3.5329	6.7258	6.6573	6.1678	0.77364	2.2155	1.5319	OA
7.3282	5.915	4.9865	4.1557	5.7949	4.4544	2.2666	5.1608	5.2583	5.539	7.0814	7.5938	2.1314	5.4956	3.6829	8.0155	3.5386	8.9876	5.3886	OA
8.0615	7.0818	6.1901	3.1281	5.3584	3.8601	3.3169	5.6815	6.3809	6.9604	5.2691	6.9582	6.0439	3.215	3.8373	5.4148	8.0407	7.0674	7.8569	OA
5.4791	9.4719	10.3255	8.0533	5.1719	8.8176	12.0185	6.3757	8.8937	6.2104	9.1313	7.4815	3.0719	8.6058	7.4764	8.7993	9.5875	9.7003	11.0093	OA
1.4673	3.6864	1.3803	1.4621	6.9674	4.7868	6.5874	4.9323	0.69617	1.4799	2.2313	3.0076	1.3871	4.7996	4.4733	2.1475	5.2749	0.73012	6.9719	OA
6.9354	4.6652	6.3882	5.4484	10.0588	4.5331	5.4854	3.8096	0.74472	3.1267	7.4517	8.9216	7.907	3.0896	4.8965	0.70363	8.0361	4.389	8.3458	LA
7.6153	6.0354	7.3643	5.553	5.5045	6.4554	3.3262	5.0842	7.4555	3.2349	2.3494	8.0074	1.5858	7.4888	3.2427	3.9845	11.625	6.5777	7.4648	LA
1.6305	6.3462	4.8269	7.639	5.5934	5.3594	8.2505	5.2331	10.6974	5.4882	6.3706	3.9851	5.4928	8.6593	7.2127	9.4485	7.3103	5.3759	1.6223	OA
2.8689	8.5366	4.9369	2.8216	6.3798	6.8376	6.0378	5.5963	9.1662	5.7371	4.311	5.541	6.5143	5.1226	2.2367	2.0576	6.0846	9.8798	4.267	LA
5.1328	3.2252	5.4373	4.6889	3.084	2.2716	3.1731	0.70736	2.3675	4.6786	5.4079	4.6781	6.3979	2.248	3.2269	3.6762	4.1173	3.142	3.4923	OA
1.3926	5.5279	3.7597	2.0721	4.361	3.625	5.4193	2.1034	5.411	2.1566	2.0969	2.8729	0.72725	0.7141	2.1902	2.3906	2.8698	3.5717	4.3468	OA
9.8049	8.9116	9.5144	0	6.6009	5.8295	7.6642	5.8443	4.8697	5.2612	3.752	7.0863	6.098	3.0041	6.1138	6.194	6.2074	0.72154	1.4494	LA
6.6997	2.888	6.1613	3.0414	2.1715	6.9053	4.6022	6.1084	8.8243	7.395	4.6683	8.3499	1.4809	2.1617	6.2685	7.2267	7.1389	8.3312	6.131	LA
