# Supplementary material for: A brain connectivity characterization of children with different levels of mathematical achievement based on graph metrics
Source: PLoS One. 2020 Jan 17;15(1):e0227613. doi: 10.1371/journal.pone.0227613 (PMC6968862; doi:10.1371/journal.pone.0227613)
Supplement: S3 File — This file contains the information obtained from the machine-learning stage, from “Feature extraction” to “Dataset construction”. (ZIP) [file pone.0227613.s003.zip › d_beta_HA-OA.csv]

Fp2	F4	C4	P4	O2	F8	T4	T6	Fz	Cz	Pz	Fp1	F3	C3	P3	O1	F7	T3	T5	Clase
2.8058	5.9753	9.536	8.1545	4.4931	0.73961	6.8767	2.544	8.5449	5.4241	8.2782	6.6599	6.4907	5.7536	3.6697	7.1574	3.8976	3.6215	7.665	OA
5.6268	4.981	5.0191	5.4951	5.367	3.946	6.2914	7.3959	10.2346	2.9261	10.3828	5.5687	8.412	6.9771	6.5904	2.2862	7.6083	8.9552	6.3293	OA
5.8917	4.3749	4.7517	2.7199	2.0323	6.2806	6.8638	4.6932	2.8094	0.71462	0.66935	5.5882	1.4229	2.1668	2.1706	0.66921	4.3992	7.264	5.8257	HA
5.4791	9.4719	10.3255	8.0533	5.1719	8.8176	12.0185	6.3757	8.8937	6.2104	9.1313	7.4815	3.0719	8.6058	7.4764	8.7993	9.5875	9.7003	11.0093	OA
6.113	3.7784	9.0432	6.0221	6.5577	5.988	3.8769	3.8534	7.9717	7.3517	7.3127	6.5604	6.2773	7.6133	7.3311	6.8931	6.957	10.2068	10.037	OA
6.8354	7.6718	9.323	4.6432	7.0557	5.1105	3.7517	5.3754	9.9499	7.4083	7.4983	7.6173	8.659	7.4858	3.1995	4.6651	6.9625	8.1662	5.3092	OA
5.1328	3.2252	5.4373	4.6889	3.084	2.2716	3.1731	0.70736	2.3675	4.6786	5.4079	4.6781	6.3979	2.248	3.2269	3.6762	4.1173	3.142	3.4923	OA
1.4673	3.6864	1.3803	1.4621	6.9674	4.7868	6.5874	4.9323	0.69617	1.4799	2.2313	3.0076	1.3871	4.7996	4.4733	2.1475	5.2749	0.73012	6.9719	HA
10.7862	4.4726	9.0875	7.156	7.921	8.1743	9.7452	6.8118	8.0932	9.4663	5.046	6.0749	11.5219	9.2047	2.0543	7.6065	11.0379	7.029	8.6377	HA
7.2358	7.6431	6.0159	4.0681	6.903	5.1436	7.6113	3.1811	7.0237	8.0411	5.9565	7.733	5.357	3.8073	3.8324	3.1041	2.2382	4.0092	2.2151	OA
5.0804	4.5122	7.166	5.1896	5.3849	5.6991	5.9702	2.4149	3.0397	7.4484	2.9776	3.8596	7.4913	6.3344	7.5209	7.1856	6.024	9.7981	7.4373	HA
2.9662	3.0293	4.2976	4.5633	2.2741	3.0475	5.5955	2.734	4.1999	3.5452	5.1363	2.2301	5.6398	3.1814	4.5621	2.8794	4.5783	2.0555	3.6318	OA
6.6997	2.888	6.1613	3.0414	2.1715	6.9053	4.6022	6.1084	8.8243	7.395	4.6683	8.3499	1.4809	2.1617	6.2685	7.2267	7.1389	8.3312	6.131	OA
6.4688	2.8928	3.5145	4.519	7.144	6.9888	8.5257	8.4439	3.4666	7.3559	2.0415	2.1989	5.7248	9.9724	0.69748	2.9599	8.8021	5.7662	7.0278	HA
4.5532	6.3969	7.0797	6.1785	8.1904	5.8267	8.0545	4.3357	6.1116	8.0326	5.2168	7.9805	7.7614	8.1786	6.0132	4.4843	6.0975	5.766	7.4725	HA
9.463	6.0851	4.3809	6.6578	8.9449	7.4547	10.0526	8.3668	7.9706	6.142	8.8175	5.191	8.3555	5.7795	7.5296	5.212	7.5026	6.6994	7.555	HA
6.6843	4.094	6.1733	5.0109	7.2279	7.5207	6.1001	3.8565	5.5862	3.6347	5.2524	5.3984	6.0119	3.834	5.3018	3.2055	2.845	6.578	6.0563	OA
1.6305	6.3462	4.8269	7.639	5.5934	5.3594	8.2505	5.2331	10.6974	5.4882	6.3706	3.9851	5.4928	8.6593	7.2127	9.4485	7.3103	5.3759	1.6223	HA
6.0264	2.3989	6.3665	4.175	5.9823	3.1664	4.0508	2.5104	0.89891	2.9769	5.6263	2.9428	5.3532	5.2682	0	0.77588	1.5836	4.4554	6.8683	OA
5.7294	2.2765	4.9271	1.6773	1.4502	5.9882	5.8606	4.9796	4.0825	0	1.4912	3.709	4.9177	0.71112	0.726	4.5496	4.949	1.4308	1.4593	OA
8.0615	7.0818	6.1901	3.1281	5.3584	3.8601	3.3169	5.6815	6.3809	6.9604	5.2691	6.9582	6.0439	3.215	3.8373	5.4148	8.0407	7.0674	7.8569	HA
9.0624	4.0564	6.5418	7.252	6.7729	9.1207	5.2107	6.9776	5.4818	3.9379	2.4235	10.727	4.8651	6.6243	6.3096	10.7669	8.0034	5.0047	5.7106	HA
4.5198	5.1173	2.1134	2.8208	2.8192	6.5481	5.7993	5.8394	6.1963	2.0891	0.81298	2.9571	6.239	3.0686	3.9013	4.3231	4.7898	6.0988	7.432	HA
11.1743	7.4589	6.2568	4.1005	7.6467	8.9813	8.8344	6.4147	6.0521	3.4307	2.9847	6.5216	6.0913	3.0913	4.1128	4.3375	8.4525	7.027	5.5164	OA
9.0765	7.9902	7.4119	3.9555	3.9204	8.1002	9.3501	9.2296	7.1034	9.4206	10.3969	6.4728	8.4957	7.737	10.4426	8.4377	9.9668	10.6356	11.2551	HA
7.668	11.1701	10.2651	9.9076	5.7864	13.3927	9.7889	10.5863	9.1583	7.4386	7.6586	11.7737	7.5741	10.8084	4.5631	11.8788	7.203	10.1813	8.9787	OA
7.5199	4.688	7.3615	5.7403	6.0231	9.0192	9.5213	8.4478	8.0739	5.0646	6.6162	7.2861	6.9561	6.9791	6.3725	5.5765	6.7629	7.4114	6.4888	HA
2.8689	8.5366	4.9369	2.8216	6.3798	6.8376	6.0378	5.5963	9.1662	5.7371	4.311	5.541	6.5143	5.1226	2.2367	2.0576	6.0846	9.8798	4.267	OA
8.7591	9.6952	8.856	5.3135	2.3686	10.6305	2.2491	6.1408	5.4329	0.76628	5.3665	6.0818	10.3204	9.6971	8.8731	0.72032	8.5355	9.1763	6.4087	HA
7.7541	7.7027	8.9633	5.8199	3.5254	5.6513	3.6235	3.5393	7.3394	2.1902	3.5303	4.345	1.3786	2.9849	3.5942	7.2506	7.3971	4.4559	3.3949	OA
1.3926	5.5279	3.7597	2.0721	4.361	3.625	5.4193	2.1034	5.411	2.1566	2.0969	2.8729	0.72725	0.7141	2.1902	2.3906	2.8698	3.5717	4.3468	HA
