# Supplementary material for: A brain connectivity characterization of children with different levels of mathematical achievement based on graph metrics
Source: PLoS One. 2020 Jan 17;15(1):e0227613. doi: 10.1371/journal.pone.0227613 (PMC6968862; doi:10.1371/journal.pone.0227613)
Supplement: S3 File — This file contains the information obtained from the machine-learning stage, from “Feature extraction” to “Dataset construction”. (ZIP) [file pone.0227613.s003.zip › d_beta_HA-LA.csv]

Fp2	F4	C4	P4	O2	F8	T4	T6	Fz	Cz	Pz	Fp1	F3	C3	P3	O1	F7	T3	T5	Clase
7.5199	4.688	7.3615	5.7403	6.0231	9.0192	9.5213	8.4478	8.0739	5.0646	6.6162	7.2861	6.9561	6.9791	6.3725	5.5765	6.7629	7.4114	6.4888	HA
8.7591	9.6952	8.856	5.3135	2.3686	10.6305	2.2491	6.1408	5.4329	0.76628	5.3665	6.0818	10.3204	9.6971	8.8731	0.72032	8.5355	9.1763	6.4087	HA
4.2533	4.79	3.0794	8.6705	7.6309	2.3285	7.0635	7.7891	2.6207	5.6098	7.2998	3.0127	6.8601	6.4245	7.5989	2.6866	4.6334	4.0588	5.4085	LA
10.7862	4.4726	9.0875	7.156	7.921	8.1743	9.7452	6.8118	8.0932	9.4663	5.046	6.0749	11.5219	9.2047	2.0543	7.6065	11.0379	7.029	8.6377	HA
4.5532	6.3969	7.0797	6.1785	8.1904	5.8267	8.0545	4.3357	6.1116	8.0326	5.2168	7.9805	7.7614	8.1786	6.0132	4.4843	6.0975	5.766	7.4725	HA
6.1823	7.1214	4.9631	4.2985	5.4587	4.6173	3.6252	5.9448	5.5937	5.094	2.8952	2.9949	4.6758	3.51	3.9578	7.6486	5.8828	3.4806	6.7645	LA
9.8049	8.9116	9.5144	0	6.6009	5.8295	7.6642	5.8443	4.8697	5.2612	3.752	7.0863	6.098	3.0041	6.1138	6.194	6.2074	0.72154	1.4494	LA
6.6997	2.888	6.1613	3.0414	2.1715	6.9053	4.6022	6.1084	8.8243	7.395	4.6683	8.3499	1.4809	2.1617	6.2685	7.2267	7.1389	8.3312	6.131	LA
9.0765	7.9902	7.4119	3.9555	3.9204	8.1002	9.3501	9.2296	7.1034	9.4206	10.3969	6.4728	8.4957	7.737	10.4426	8.4377	9.9668	10.6356	11.2551	HA
5.7294	2.2765	4.9271	1.6773	1.4502	5.9882	5.8606	4.9796	4.0825	0	1.4912	3.709	4.9177	0.71112	0.726	4.5496	4.949	1.4308	1.4593	LA
2.8689	8.5366	4.9369	2.8216	6.3798	6.8376	6.0378	5.5963	9.1662	5.7371	4.311	5.541	6.5143	5.1226	2.2367	2.0576	6.0846	9.8798	4.267	LA
8.9876	6.5839	3.7562	4.5365	3.6211	10.0289	5.1404	10.7397	4.874	4.3605	9.6296	8.029	0	4.5958	7.2653	5.424	2.7385	6.6844	8.2189	LA
8.0615	7.0818	6.1901	3.1281	5.3584	3.8601	3.3169	5.6815	6.3809	6.9604	5.2691	6.9582	6.0439	3.215	3.8373	5.4148	8.0407	7.0674	7.8569	HA
6.9354	4.6652	6.3882	5.4484	10.0588	4.5331	5.4854	3.8096	0.74472	3.1267	7.4517	8.9216	7.907	3.0896	4.8965	0.70363	8.0361	4.389	8.3458	LA
5.8917	4.3749	4.7517	2.7199	2.0323	6.2806	6.8638	4.6932	2.8094	0.71462	0.66935	5.5882	1.4229	2.1668	2.1706	0.66921	4.3992	7.264	5.8257	HA
7.668	11.1701	10.2651	9.9076	5.7864	13.3927	9.7889	10.5863	9.1583	7.4386	7.6586	11.7737	7.5741	10.8084	4.5631	11.8788	7.203	10.1813	8.9787	LA
1.3926	5.5279	3.7597	2.0721	4.361	3.625	5.4193	2.1034	5.411	2.1566	2.0969	2.8729	0.72725	0.7141	2.1902	2.3906	2.8698	3.5717	4.3468	HA
4.5198	5.1173	2.1134	2.8208	2.8192	6.5481	5.7993	5.8394	6.1963	2.0891	0.81298	2.9571	6.239	3.0686	3.9013	4.3231	4.7898	6.0988	7.432	HA
6.4688	2.8928	3.5145	4.519	7.144	6.9888	8.5257	8.4439	3.4666	7.3559	2.0415	2.1989	5.7248	9.9724	0.69748	2.9599	8.8021	5.7662	7.0278	HA
1.6305	6.3462	4.8269	7.639	5.5934	5.3594	8.2505	5.2331	10.6974	5.4882	6.3706	3.9851	5.4928	8.6593	7.2127	9.4485	7.3103	5.3759	1.6223	HA
2.8058	5.9753	9.536	8.1545	4.4931	0.73961	6.8767	2.544	8.5449	5.4241	8.2782	6.6599	6.4907	5.7536	3.6697	7.1574	3.8976	3.6215	7.665	LA
3.0554	3.5113	2.0072	2.0469	3.49	2.0749	4.8986	3.5527	1.3411	0.65815	4.5137	3.6821	2.1814	2.1145	4.6884	3.3716	2.0865	0	2.8268	LA
6.0264	2.3989	6.3665	4.175	5.9823	3.1664	4.0508	2.5104	0.89891	2.9769	5.6263	2.9428	5.3532	5.2682	0	0.77588	1.5836	4.4554	6.8683	LA
5.0804	4.5122	7.166	5.1896	5.3849	5.6991	5.9702	2.4149	3.0397	7.4484	2.9776	3.8596	7.4913	6.3344	7.5209	7.1856	6.024	9.7981	7.4373	HA
7.6153	6.0354	7.3643	5.553	5.5045	6.4554	3.3262	5.0842	7.4555	3.2349	2.3494	8.0074	1.5858	7.4888	3.2427	3.9845	11.625	6.5777	7.4648	LA
11.1743	7.4589	6.2568	4.1005	7.6467	8.9813	8.8344	6.4147	6.0521	3.4307	2.9847	6.5216	6.0913	3.0913	4.1128	4.3375	8.4525	7.027	5.5164	LA
2.9662	3.0293	4.2976	4.5633	2.2741	3.0475	5.5955	2.734	4.1999	3.5452	5.1363	2.2301	5.6398	3.1814	4.5621	2.8794	4.5783	2.0555	3.6318	LA
1.4673	3.6864	1.3803	1.4621	6.9674	4.7868	6.5874	4.9323	0.69617	1.4799	2.2313	3.0076	1.3871	4.7996	4.4733	2.1475	5.2749	0.73012	6.9719	HA
9.463	6.0851	4.3809	6.6578	8.9449	7.4547	10.0526	8.3668	7.9706	6.142	8.8175	5.191	8.3555	5.7795	7.5296	5.212	7.5026	6.6994	7.555	HA
9.0624	4.0564	6.5418	7.252	6.7729	9.1207	5.2107	6.9776	5.4818	3.9379	2.4235	10.727	4.8651	6.6243	6.3096	10.7669	8.0034	5.0047	5.7106	HA
