# Supplementary material for: A brain connectivity characterization of children with different levels of mathematical achievement based on graph metrics
Source: PLoS One. 2020 Jan 17;15(1):e0227613. doi: 10.1371/journal.pone.0227613 (PMC6968862; doi:10.1371/journal.pone.0227613)
Supplement: S3 File — This file contains the information obtained from the machine-learning stage, from “Feature extraction” to “Dataset construction”. (ZIP) [file pone.0227613.s003.zip › d_beta_HA-AA.csv]

Fp2	F4	C4	P4	O2	F8	T4	T6	Fz	Cz	Pz	Fp1	F3	C3	P3	O1	F7	T3	T5	Clase
5.4791	9.4719	10.3255	8.0533	5.1719	8.8176	12.0185	6.3757	8.8937	6.2104	9.1313	7.4815	3.0719	8.6058	7.4764	8.7993	9.5875	9.7003	11.0093	AA
5.2818	6.2211	6.5096	6.4518	5.7597	3.9312	4.3555	5.972	2.3358	3.8131	7.7469	0.71327	2.2168	5.7899	6.3199	2.4781	3.6659	2.2058	8.8363	AA
3.4746	5.1753	7.9189	7.182	5.5431	8.2695	5.738	2.7773	2.1923	3.6101	4.4067	6.4915	4.1103	4.2965	5.9637	2.9649	3.0482	5.0809	4.8249	AA
5.8917	4.3749	4.7517	2.7199	2.0323	6.2806	6.8638	4.6932	2.8094	0.71462	0.66935	5.5882	1.4229	2.1668	2.1706	0.66921	4.3992	7.264	5.8257	HA
4.5198	5.1173	2.1134	2.8208	2.8192	6.5481	5.7993	5.8394	6.1963	2.0891	0.81298	2.9571	6.239	3.0686	3.9013	4.3231	4.7898	6.0988	7.432	HA
8.7591	9.6952	8.856	5.3135	2.3686	10.6305	2.2491	6.1408	5.4329	0.76628	5.3665	6.0818	10.3204	9.6971	8.8731	0.72032	8.5355	9.1763	6.4087	HA
7.7541	7.7027	8.9633	5.8199	3.5254	5.6513	3.6235	3.5393	7.3394	2.1902	3.5303	4.345	1.3786	2.9849	3.5942	7.2506	7.3971	4.4559	3.3949	AA
6.8354	7.6718	9.323	4.6432	7.0557	5.1105	3.7517	5.3754	9.9499	7.4083	7.4983	7.6173	8.659	7.4858	3.1995	4.6651	6.9625	8.1662	5.3092	AA
10.7862	4.4726	9.0875	7.156	7.921	8.1743	9.7452	6.8118	8.0932	9.4663	5.046	6.0749	11.5219	9.2047	2.0543	7.6065	11.0379	7.029	8.6377	HA
5.1328	3.2252	5.4373	4.6889	3.084	2.2716	3.1731	0.70736	2.3675	4.6786	5.4079	4.6781	6.3979	2.248	3.2269	3.6762	4.1173	3.142	3.4923	AA
1.3926	5.5279	3.7597	2.0721	4.361	3.625	5.4193	2.1034	5.411	2.1566	2.0969	2.8729	0.72725	0.7141	2.1902	2.3906	2.8698	3.5717	4.3468	HA
6.113	3.7784	9.0432	6.0221	6.5577	5.988	3.8769	3.8534	7.9717	7.3517	7.3127	6.5604	6.2773	7.6133	7.3311	6.8931	6.957	10.2068	10.037	AA
7.5199	4.688	7.3615	5.7403	6.0231	9.0192	9.5213	8.4478	8.0739	5.0646	6.6162	7.2861	6.9561	6.9791	6.3725	5.5765	6.7629	7.4114	6.4888	HA
5.6268	4.981	5.0191	5.4951	5.367	3.946	6.2914	7.3959	10.2346	2.9261	10.3828	5.5687	8.412	6.9771	6.5904	2.2862	7.6083	8.9552	6.3293	AA
8.7645	5.3988	5.3474	5.4509	5.7016	4.8645	9.4335	5.7325	6.6885	4.3308	7.2423	3.0982	5.7178	5.2485	4.3768	8.3264	7.9814	10.6124	8.9486	AA
8.4515	6.8757	6.8384	10.557	6.3391	8.2277	2.2146	6.1781	8.8071	3.1012	8.4738	4.1582	7.6807	7.2568	8.7132	7.9401	8.5295	5.1307	7.648	AA
1.4673	3.6864	1.3803	1.4621	6.9674	4.7868	6.5874	4.9323	0.69617	1.4799	2.2313	3.0076	1.3871	4.7996	4.4733	2.1475	5.2749	0.73012	6.9719	HA
0.69841	1.474	1.4231	3.7911	3.8384	7.2332	7.6722	6.7758	3.0135	6.0056	1.5246	1.4935	3.5329	6.7258	6.6573	6.1678	0.77364	2.2155	1.5319	AA
4.5532	6.3969	7.0797	6.1785	8.1904	5.8267	8.0545	4.3357	6.1116	8.0326	5.2168	7.9805	7.7614	8.1786	6.0132	4.4843	6.0975	5.766	7.4725	HA
5.0804	4.5122	7.166	5.1896	5.3849	5.6991	5.9702	2.4149	3.0397	7.4484	2.9776	3.8596	7.4913	6.3344	7.5209	7.1856	6.024	9.7981	7.4373	HA
6.4688	2.8928	3.5145	4.519	7.144	6.9888	8.5257	8.4439	3.4666	7.3559	2.0415	2.1989	5.7248	9.9724	0.69748	2.9599	8.8021	5.7662	7.0278	HA
1.6305	6.3462	4.8269	7.639	5.5934	5.3594	8.2505	5.2331	10.6974	5.4882	6.3706	3.9851	5.4928	8.6593	7.2127	9.4485	7.3103	5.3759	1.6223	HA
7.3282	5.915	4.9865	4.1557	5.7949	4.4544	2.2666	5.1608	5.2583	5.539	7.0814	7.5938	2.1314	5.4956	3.6829	8.0155	3.5386	8.9876	5.3886	AA
7.2358	7.6431	6.0159	4.0681	6.903	5.1436	7.6113	3.1811	7.0237	8.0411	5.9565	7.733	5.357	3.8073	3.8324	3.1041	2.2382	4.0092	2.2151	AA
9.463	6.0851	4.3809	6.6578	8.9449	7.4547	10.0526	8.3668	7.9706	6.142	8.8175	5.191	8.3555	5.7795	7.5296	5.212	7.5026	6.6994	7.555	HA
9.0624	4.0564	6.5418	7.252	6.7729	9.1207	5.2107	6.9776	5.4818	3.9379	2.4235	10.727	4.8651	6.6243	6.3096	10.7669	8.0034	5.0047	5.7106	HA
6.6843	4.094	6.1733	5.0109	7.2279	7.5207	6.1001	3.8565	5.5862	3.6347	5.2524	5.3984	6.0119	3.834	5.3018	3.2055	2.845	6.578	6.0563	AA
8.0615	7.0818	6.1901	3.1281	5.3584	3.8601	3.3169	5.6815	6.3809	6.9604	5.2691	6.9582	6.0439	3.215	3.8373	5.4148	8.0407	7.0674	7.8569	HA
9.0765	7.9902	7.4119	3.9555	3.9204	8.1002	9.3501	9.2296	7.1034	9.4206	10.3969	6.4728	8.4957	7.737	10.4426	8.4377	9.9668	10.6356	11.2551	HA
