# Supplementary material for: A brain connectivity characterization of children with different levels of mathematical achievement based on graph metrics
Source: PLoS One. 2020 Jan 17;15(1):e0227613. doi: 10.1371/journal.pone.0227613 (PMC6968862; doi:10.1371/journal.pone.0227613)
Supplement: S3 File — This file contains the information obtained from the machine-learning stage, from “Feature extraction” to “Dataset construction”. (ZIP) [file pone.0227613.s003.zip › d_beta_AA-OA.csv]

Fp2	F4	C4	P4	O2	F8	T4	T6	Fz	Cz	Pz	Fp1	F3	C3	P3	O1	F7	T3	T5	Clase
5.7294	2.2765	4.9271	1.6773	1.4502	5.9882	5.8606	4.9796	4.0825	0	1.4912	3.709	4.9177	0.71112	0.726	4.5496	4.949	1.4308	1.4593	OA
4.5532	6.3969	7.0797	6.1785	8.1904	5.8267	8.0545	4.3357	6.1116	8.0326	5.2168	7.9805	7.7614	8.1786	6.0132	4.4843	6.0975	5.766	7.4725	OA
9.8049	8.9116	9.5144	0	6.6009	5.8295	7.6642	5.8443	4.8697	5.2612	3.752	7.0863	6.098	3.0041	6.1138	6.194	6.2074	0.72154	1.4494	OA
7.3282	5.915	4.9865	4.1557	5.7949	4.4544	2.2666	5.1608	5.2583	5.539	7.0814	7.5938	2.1314	5.4956	3.6829	8.0155	3.5386	8.9876	5.3886	AA
9.0624	4.0564	6.5418	7.252	6.7729	9.1207	5.2107	6.9776	5.4818	3.9379	2.4235	10.727	4.8651	6.6243	6.3096	10.7669	8.0034	5.0047	5.7106	OA
0.69841	1.474	1.4231	3.7911	3.8384	7.2332	7.6722	6.7758	3.0135	6.0056	1.5246	1.4935	3.5329	6.7258	6.6573	6.1678	0.77364	2.2155	1.5319	AA
7.7541	7.7027	8.9633	5.8199	3.5254	5.6513	3.6235	3.5393	7.3394	2.1902	3.5303	4.345	1.3786	2.9849	3.5942	7.2506	7.3971	4.4559	3.3949	AA
3.0554	3.5113	2.0072	2.0469	3.49	2.0749	4.8986	3.5527	1.3411	0.65815	4.5137	3.6821	2.1814	2.1145	4.6884	3.3716	2.0865	0	2.8268	OA
6.4688	2.8928	3.5145	4.519	7.144	6.9888	8.5257	8.4439	3.4666	7.3559	2.0415	2.1989	5.7248	9.9724	0.69748	2.9599	8.8021	5.7662	7.0278	OA
5.6268	4.981	5.0191	5.4951	5.367	3.946	6.2914	7.3959	10.2346	2.9261	10.3828	5.5687	8.412	6.9771	6.5904	2.2862	7.6083	8.9552	6.3293	AA
5.2818	6.2211	6.5096	6.4518	5.7597	3.9312	4.3555	5.972	2.3358	3.8131	7.7469	0.71327	2.2168	5.7899	6.3199	2.4781	3.6659	2.2058	8.8363	AA
6.6997	2.888	6.1613	3.0414	2.1715	6.9053	4.6022	6.1084	8.8243	7.395	4.6683	8.3499	1.4809	2.1617	6.2685	7.2267	7.1389	8.3312	6.131	OA
6.113	3.7784	9.0432	6.0221	6.5577	5.988	3.8769	3.8534	7.9717	7.3517	7.3127	6.5604	6.2773	7.6133	7.3311	6.8931	6.957	10.2068	10.037	AA
3.4746	5.1753	7.9189	7.182	5.5431	8.2695	5.738	2.7773	2.1923	3.6101	4.4067	6.4915	4.1103	4.2965	5.9637	2.9649	3.0482	5.0809	4.8249	AA
11.1743	7.4589	6.2568	4.1005	7.6467	8.9813	8.8344	6.4147	6.0521	3.4307	2.9847	6.5216	6.0913	3.0913	4.1128	4.3375	8.4525	7.027	5.5164	OA
1.3926	5.5279	3.7597	2.0721	4.361	3.625	5.4193	2.1034	5.411	2.1566	2.0969	2.8729	0.72725	0.7141	2.1902	2.3906	2.8698	3.5717	4.3468	OA
6.9354	4.6652	6.3882	5.4484	10.0588	4.5331	5.4854	3.8096	0.74472	3.1267	7.4517	8.9216	7.907	3.0896	4.8965	0.70363	8.0361	4.389	8.3458	OA
7.2358	7.6431	6.0159	4.0681	6.903	5.1436	7.6113	3.1811	7.0237	8.0411	5.9565	7.733	5.357	3.8073	3.8324	3.1041	2.2382	4.0092	2.2151	AA
8.4515	6.8757	6.8384	10.557	6.3391	8.2277	2.2146	6.1781	8.8071	3.1012	8.4738	4.1582	7.6807	7.2568	8.7132	7.9401	8.5295	5.1307	7.648	AA
5.1328	3.2252	5.4373	4.6889	3.084	2.2716	3.1731	0.70736	2.3675	4.6786	5.4079	4.6781	6.3979	2.248	3.2269	3.6762	4.1173	3.142	3.4923	AA
2.9662	3.0293	4.2976	4.5633	2.2741	3.0475	5.5955	2.734	4.1999	3.5452	5.1363	2.2301	5.6398	3.1814	4.5621	2.8794	4.5783	2.0555	3.6318	OA
6.8354	7.6718	9.323	4.6432	7.0557	5.1105	3.7517	5.3754	9.9499	7.4083	7.4983	7.6173	8.659	7.4858	3.1995	4.6651	6.9625	8.1662	5.3092	AA
10.7862	4.4726	9.0875	7.156	7.921	8.1743	9.7452	6.8118	8.0932	9.4663	5.046	6.0749	11.5219	9.2047	2.0543	7.6065	11.0379	7.029	8.6377	OA
5.4791	9.4719	10.3255	8.0533	5.1719	8.8176	12.0185	6.3757	8.8937	6.2104	9.1313	7.4815	3.0719	8.6058	7.4764	8.7993	9.5875	9.7003	11.0093	AA
8.7645	5.3988	5.3474	5.4509	5.7016	4.8645	9.4335	5.7325	6.6885	4.3308	7.2423	3.0982	5.7178	5.2485	4.3768	8.3264	7.9814	10.6124	8.9486	AA
9.463	6.0851	4.3809	6.6578	8.9449	7.4547	10.0526	8.3668	7.9706	6.142	8.8175	5.191	8.3555	5.7795	7.5296	5.212	7.5026	6.6994	7.555	OA
6.6843	4.094	6.1733	5.0109	7.2279	7.5207	6.1001	3.8565	5.5862	3.6347	5.2524	5.3984	6.0119	3.834	5.3018	3.2055	2.845	6.578	6.0563	AA
8.7591	9.6952	8.856	5.3135	2.3686	10.6305	2.2491	6.1408	5.4329	0.76628	5.3665	6.0818	10.3204	9.6971	8.8731	0.72032	8.5355	9.1763	6.4087	OA
