# Supplementary material for: A brain connectivity characterization of children with different levels of mathematical achievement based on graph metrics
Source: PLoS One. 2020 Jan 17;15(1):e0227613. doi: 10.1371/journal.pone.0227613 (PMC6968862; doi:10.1371/journal.pone.0227613)
Supplement: S3 File — This file contains the information obtained from the machine-learning stage, from “Feature extraction” to “Dataset construction”. (ZIP) [file pone.0227613.s003.zip › d_beta_AA-LA.csv]

Fp2	F4	C4	P4	O2	F8	T4	T6	Fz	Cz	Pz	Fp1	F3	C3	P3	O1	F7	T3	T5	Clase
7.668	11.1701	10.2651	9.9076	5.7864	13.3927	9.7889	10.5863	9.1583	7.4386	7.6586	11.7737	7.5741	10.8084	4.5631	11.8788	7.203	10.1813	8.9787	LA
5.2818	6.2211	6.5096	6.4518	5.7597	3.9312	4.3555	5.972	2.3358	3.8131	7.7469	0.71327	2.2168	5.7899	6.3199	2.4781	3.6659	2.2058	8.8363	AA
9.8049	8.9116	9.5144	0	6.6009	5.8295	7.6642	5.8443	4.8697	5.2612	3.752	7.0863	6.098	3.0041	6.1138	6.194	6.2074	0.72154	1.4494	LA
5.7294	2.2765	4.9271	1.6773	1.4502	5.9882	5.8606	4.9796	4.0825	0	1.4912	3.709	4.9177	0.71112	0.726	4.5496	4.949	1.4308	1.4593	LA
5.6268	4.981	5.0191	5.4951	5.367	3.946	6.2914	7.3959	10.2346	2.9261	10.3828	5.5687	8.412	6.9771	6.5904	2.2862	7.6083	8.9552	6.3293	AA
6.0264	2.3989	6.3665	4.175	5.9823	3.1664	4.0508	2.5104	0.89891	2.9769	5.6263	2.9428	5.3532	5.2682	0	0.77588	1.5836	4.4554	6.8683	LA
6.1823	7.1214	4.9631	4.2985	5.4587	4.6173	3.6252	5.9448	5.5937	5.094	2.8952	2.9949	4.6758	3.51	3.9578	7.6486	5.8828	3.4806	6.7645	LA
11.1743	7.4589	6.2568	4.1005	7.6467	8.9813	8.8344	6.4147	6.0521	3.4307	2.9847	6.5216	6.0913	3.0913	4.1128	4.3375	8.4525	7.027	5.5164	LA
2.9662	3.0293	4.2976	4.5633	2.2741	3.0475	5.5955	2.734	4.1999	3.5452	5.1363	2.2301	5.6398	3.1814	4.5621	2.8794	4.5783	2.0555	3.6318	LA
6.6843	4.094	6.1733	5.0109	7.2279	7.5207	6.1001	3.8565	5.5862	3.6347	5.2524	5.3984	6.0119	3.834	5.3018	3.2055	2.845	6.578	6.0563	AA
7.2358	7.6431	6.0159	4.0681	6.903	5.1436	7.6113	3.1811	7.0237	8.0411	5.9565	7.733	5.357	3.8073	3.8324	3.1041	2.2382	4.0092	2.2151	AA
7.6153	6.0354	7.3643	5.553	5.5045	6.4554	3.3262	5.0842	7.4555	3.2349	2.3494	8.0074	1.5858	7.4888	3.2427	3.9845	11.625	6.5777	7.4648	LA
3.4746	5.1753	7.9189	7.182	5.5431	8.2695	5.738	2.7773	2.1923	3.6101	4.4067	6.4915	4.1103	4.2965	5.9637	2.9649	3.0482	5.0809	4.8249	AA
6.8354	7.6718	9.323	4.6432	7.0557	5.1105	3.7517	5.3754	9.9499	7.4083	7.4983	7.6173	8.659	7.4858	3.1995	4.6651	6.9625	8.1662	5.3092	AA
4.2533	4.79	3.0794	8.6705	7.6309	2.3285	7.0635	7.7891	2.6207	5.6098	7.2998	3.0127	6.8601	6.4245	7.5989	2.6866	4.6334	4.0588	5.4085	LA
6.9354	4.6652	6.3882	5.4484	10.0588	4.5331	5.4854	3.8096	0.74472	3.1267	7.4517	8.9216	7.907	3.0896	4.8965	0.70363	8.0361	4.389	8.3458	LA
5.4791	9.4719	10.3255	8.0533	5.1719	8.8176	12.0185	6.3757	8.8937	6.2104	9.1313	7.4815	3.0719	8.6058	7.4764	8.7993	9.5875	9.7003	11.0093	AA
5.1328	3.2252	5.4373	4.6889	3.084	2.2716	3.1731	0.70736	2.3675	4.6786	5.4079	4.6781	6.3979	2.248	3.2269	3.6762	4.1173	3.142	3.4923	AA
3.0554	3.5113	2.0072	2.0469	3.49	2.0749	4.8986	3.5527	1.3411	0.65815	4.5137	3.6821	2.1814	2.1145	4.6884	3.3716	2.0865	0	2.8268	LA
8.4515	6.8757	6.8384	10.557	6.3391	8.2277	2.2146	6.1781	8.8071	3.1012	8.4738	4.1582	7.6807	7.2568	8.7132	7.9401	8.5295	5.1307	7.648	AA
0.69841	1.474	1.4231	3.7911	3.8384	7.2332	7.6722	6.7758	3.0135	6.0056	1.5246	1.4935	3.5329	6.7258	6.6573	6.1678	0.77364	2.2155	1.5319	AA
2.8689	8.5366	4.9369	2.8216	6.3798	6.8376	6.0378	5.5963	9.1662	5.7371	4.311	5.541	6.5143	5.1226	2.2367	2.0576	6.0846	9.8798	4.267	LA
7.7541	7.7027	8.9633	5.8199	3.5254	5.6513	3.6235	3.5393	7.3394	2.1902	3.5303	4.345	1.3786	2.9849	3.5942	7.2506	7.3971	4.4559	3.3949	AA
7.3282	5.915	4.9865	4.1557	5.7949	4.4544	2.2666	5.1608	5.2583	5.539	7.0814	7.5938	2.1314	5.4956	3.6829	8.0155	3.5386	8.9876	5.3886	AA
6.6997	2.888	6.1613	3.0414	2.1715	6.9053	4.6022	6.1084	8.8243	7.395	4.6683	8.3499	1.4809	2.1617	6.2685	7.2267	7.1389	8.3312	6.131	LA
8.9876	6.5839	3.7562	4.5365	3.6211	10.0289	5.1404	10.7397	4.874	4.3605	9.6296	8.029	0	4.5958	7.2653	5.424	2.7385	6.6844	8.2189	LA
8.7645	5.3988	5.3474	5.4509	5.7016	4.8645	9.4335	5.7325	6.6885	4.3308	7.2423	3.0982	5.7178	5.2485	4.3768	8.3264	7.9814	10.6124	8.9486	AA
6.113	3.7784	9.0432	6.0221	6.5577	5.988	3.8769	3.8534	7.9717	7.3517	7.3127	6.5604	6.2773	7.6133	7.3311	6.8931	6.957	10.2068	10.037	AA
2.8058	5.9753	9.536	8.1545	4.4931	0.73961	6.8767	2.544	8.5449	5.4241	8.2782	6.6599	6.4907	5.7536	3.6697	7.1574	3.8976	3.6215	7.665	LA
