# Supplementary material for: A brain connectivity characterization of children with different levels of mathematical achievement based on graph metrics
Source: PLoS One. 2020 Jan 17;15(1):e0227613. doi: 10.1371/journal.pone.0227613 (PMC6968862; doi:10.1371/journal.pone.0227613)
Supplement: S3 File — This file contains the information obtained from the machine-learning stage, from “Feature extraction” to “Dataset construction”. (ZIP) [file pone.0227613.s003.zip › d_alpha_LA-OA.csv]

Fp2	F4	C4	P4	O2	F8	T4	T6	Fz	Cz	Pz	Fp1	F3	C3	P3	O1	F7	T3	T5	Clase
9.027	3.8424	8.279	7.6118	4.9395	7.4134	8.1229	7.639	6.0672	4.3788	3.4641	0	6.2333	7.0578	4.5158	4.2545	4.4328	7.5338	4.7024	OA
5.6107	7.4007	8.5494	3.911	8.7788	4.7218	2.0735	4.4683	3.6986	7.735	1.362	7.4396	7.5642	7.8187	4.3906	3.3227	6.1015	2.1226	5.9573	OA
11.482	8.2797	8.4703	8.8945	10.0646	9.5771	11.5247	6.1821	9.7952	3.1688	13.0148	6.0105	10.914	10.7163	8.6219	12.8524	12.9323	8.3748	5.6769	LA
7.4588	3.6383	4.2589	8.9904	7.7774	7.0655	3.5553	5.3182	7.2549	6.3233	5.6263	6.4004	4.8235	1.2262	6.5179	8.8052	6.6054	6.2927	5.3302	LA
6.0537	1.5782	5.288	11.689	9.8672	8.3606	9.7682	7.342	10.2673	2.5418	10.4702	10.394	3.1886	11.2892	9.4242	5.793	9.4752	9.7591	5.2088	LA
5.8047	9.0217	2.8248	5.7517	8.3064	5.0415	7.4109	6.8472	4.4786	2.8614	2.0255	2.1418	3.8375	6.3747	8.0882	7.5668	2.4199	3.4834	7.6646	OA
7.3645	8.4328	7.7975	7.0852	7.7157	5.9494	8.4243	7.7453	7.1905	7.5192	5.9696	5.6893	8.2072	7.0177	7.5404	6.2734	8.5544	6.673	8.1976	LA
6.9683	7.1265	7.5459	7.5681	7.9774	5.557	7.3479	5.2916	9.1803	2.7941	8.4364	5.0702	4.9969	7.2651	7.7784	7.8995	8.6349	8.9325	7.7797	OA
4.7828	5.7246	5.7325	6.7342	8.8389	7.7979	8.721	5.048	7.7031	5.6587	5.8346	6.2031	4.1466	4.0399	4.7949	9.7355	3.2236	6.62	5.8158	OA
5.8722	4.7801	6.0059	6.8737	7.358	3.9582	6.2611	5.2869	7.3727	6.1451	5.8877	6.7151	8.9664	9.2971	8.4502	8.0875	6.6925	9.199	5.2199	OA
7.3098	2.2698	4.4455	7.823	6.3179	6.1631	7.217	7.1526	8.2483	9.7905	9.1312	5.8891	5.0674	7.5466	8.0273	7.8905	5.6293	6.3817	9.2902	LA
10.239	10.8272	12.0711	9.4354	4.0809	10.0214	12.2769	8.8077	12.3017	5.6789	12.0203	11.5647	10.1659	9.034	9.7063	11.0624	9.6095	9.4501	6.1677	LA
5.6361	6.4362	5.2091	7.5524	7.7475	8.7773	8.8721	6.2855	7.4134	6.3836	6.1001	6.0798	7.2602	10.3214	9.1352	7.7591	7.8031	7.8693	9.7611	OA
9.8321	8.7291	11.7175	11.7909	6.4864	8.8412	9.0262	10.5314	10.4083	11.7319	7.9269	9.7924	2.4388	3.0883	9.7896	1.9404	11.5351	9.522	11.2634	LA
3.4276	5.7912	6.8914	6.4628	6.0704	4.5991	5.9516	5.5314	4.2618	5.2802	4.284	4.8758	3.9487	4.0482	3.6007	4.2412	6.3587	4.9151	4.5311	LA
7.9572	6.8199	4.6692	7.8937	5.7245	8.0613	4.3996	6.3475	5.6812	5.8664	7.8369	7.0924	9.7028	10.0811	9.4613	8.3479	6.1325	10.2421	6.8612	OA
8.5902	6.4942	4.3237	6.1816	6.3088	7.9001	6.0444	7.3625	7.7678	5.2607	6.3392	8.6666	7.1392	8.0061	3.6102	6.043	7.756	7.3435	4.7084	OA
0.80913	3.9211	6.9348	5.6229	6.9118	7.1903	7.4158	4.7676	4.5659	7.4878	5.8602	6.5607	6.561	6.9158	5.8794	6.7989	8.4037	0.62359	4.855	OA
6.7068	4.0725	5.8506	6.7064	3.2678	7.94	9.5526	8.2905	9.8852	2.1894	8.9861	7.2247	2.0853	2.9732	9.0929	10.6131	7.6136	9.0451	6.1321	OA
5.1501	4.5473	9.3154	7.9333	8.0347	4.3866	6.2253	6.1803	7.6179	4.8709	5.7	3.6463	7.143	7.7261	7.3618	7.4188	4.1766	6.9689	6.1348	OA
3.4711	3.3814	5.0025	4.2969	8.2197	6.4577	5.7197	7.1581	7.7736	6.1099	6.4852	7.3722	10.2627	8.9375	6.0002	9.3333	9.2834	7.658	7.5747	LA
8.278	4.105	8.4586	7.6166	10.6538	8.0848	6.3214	9.7616	9.1357	8.1776	11.9726	9.0797	9.6284	5.1878	7.9176	10.3975	5.1943	10.006	6.6103	OA
9.5111	2.0345	8.0976	10.3391	8.4208	6.9422	10.1708	9.5176	2.4384	8.9608	10.5476	10.0428	3.3017	5.9471	3.3105	8.3918	10.1874	2.9252	8.1008	LA
7.5352	8.4641	3.0655	9.447	9.8625	8.471	8.4214	10.0709	5.3219	8.9539	1.9244	2.2875	10.1738	10.37	7.6251	9.0181	9.0403	2.1877	3.6932	OA
9.6712	9.1587	10.0555	8.4834	7.4784	8.3155	9.4896	2.9588	9.271	7.1124	10.6926	12.6144	9.1515	11.4331	10.5205	10.0839	5.2455	3.1086	13.0804	LA
5.7795	10.4643	8.9766	5.8672	11.3462	4.6943	10.7199	8.8229	8.5883	8.8367	9.0928	9.842	10.8117	4.4779	2.1432	11.3701	8.0706	2.0811	2.0785	OA
11.3453	11.6693	2.4942	3.052	12.3169	4.8362	12.6302	10.1084	12.2646	11.2284	11.6264	11.5597	12.379	10.5718	11.49	10.3631	5.7147	8.995	7.3428	LA
3.3996	6.1342	8.0025	8.3338	8.9904	5.0433	10.5102	8.7707	3.3708	5.4688	8.7475	6.1993	7.5195	6.165	3.8321	8.71	4.3647	3.4651	6.6158	LA
6.4224	9.9215	8.3443	5.7754	3.8587	3.2763	7.9968	3.0265	8.0679	8.7301	6.5475	6.5531	3.5091	7.6954	7.3873	7.2237	2.6619	8.9013	5.6057	OA
3.8691	3.6232	6.3006	8.4956	2.9757	8.7578	5.657	5.7662	6.2091	5.49	6.5235	7.7308	7.9982	6.417	8.359	7.5634	3.7288	7.041	6.5908	LA
8.3189	3.5128	3.5247	5.4287	9.1587	4.0401	4.3684	7.7632	7.695	1.276	4.5865	3.4547	8.7334	4.7932	1.9771	4.4062	6.1678	5.714	5.2064	LA
