# Supplementary material for: A brain connectivity characterization of children with different levels of mathematical achievement based on graph metrics
Source: PLoS One. 2020 Jan 17;15(1):e0227613. doi: 10.1371/journal.pone.0227613 (PMC6968862; doi:10.1371/journal.pone.0227613)
Supplement: S3 File — This file contains the information obtained from the machine-learning stage, from “Feature extraction” to “Dataset construction”. (ZIP) [file pone.0227613.s003.zip › d_alpha_HA-OA.csv]

Fp2	F4	C4	P4	O2	F8	T4	T6	Fz	Cz	Pz	Fp1	F3	C3	P3	O1	F7	T3	T5	Clase
8.3115	10.3701	5.1923	7.8213	7.3948	7.1305	5.0528	0.82716	5.4886	4.9541	6.9567	8.4714	7.0835	6.1062	3.8897	7.4753	3.0173	5.8736	6.0478	OA
6.4224	9.9215	8.3443	5.7754	3.8587	3.2763	7.9968	3.0265	8.0679	8.7301	6.5475	6.5531	3.5091	7.6954	7.3873	7.2237	2.6619	8.9013	5.6057	HA
6.7068	4.0725	5.8506	6.7064	3.2678	7.94	9.5526	8.2905	9.8852	2.1894	8.9861	7.2247	2.0853	2.9732	9.0929	10.6131	7.6136	9.0451	6.1321	HA
3.8691	3.6232	6.3006	8.4956	2.9757	8.7578	5.657	5.7662	6.2091	5.49	6.5235	7.7308	7.9982	6.417	8.359	7.5634	3.7288	7.041	6.5908	OA
1.4045	8.4728	8.3675	4.6186	7.6542	8.4373	7.8038	5.2685	6.7775	4.5164	3.0233	1.9636	8.381	4.0998	8.3098	5.851	8.8291	0.76038	8.2541	OA
9.027	3.8424	8.279	7.6118	4.9395	7.4134	8.1229	7.639	6.0672	4.3788	3.4641	0	6.2333	7.0578	4.5158	4.2545	4.4328	7.5338	4.7024	HA
8.278	4.105	8.4586	7.6166	10.6538	8.0848	6.3214	9.7616	9.1357	8.1776	11.9726	9.0797	9.6284	5.1878	7.9176	10.3975	5.1943	10.006	6.6103	HA
5.6361	6.4362	5.2091	7.5524	7.7475	8.7773	8.8721	6.2855	7.4134	6.3836	6.1001	6.0798	7.2602	10.3214	9.1352	7.7591	7.8031	7.8693	9.7611	HA
4.2102	9.3941	7.2498	7.4055	7.5913	7.8561	6.6213	7.449	7.6565	6.5326	7.5485	9.4973	4.7849	8.8049	9.9368	10.7094	8.3069	9.9953	3.5721	HA
7.4588	3.6383	4.2589	8.9904	7.7774	7.0655	3.5553	5.3182	7.2549	6.3233	5.6263	6.4004	4.8235	1.2262	6.5179	8.8052	6.6054	6.2927	5.3302	OA
7.3645	8.4328	7.7975	7.0852	7.7157	5.9494	8.4243	7.7453	7.1905	7.5192	5.9696	5.6893	8.2072	7.0177	7.5404	6.2734	8.5544	6.673	8.1976	OA
5.7795	10.4643	8.9766	5.8672	11.3462	4.6943	10.7199	8.8229	8.5883	8.8367	9.0928	9.842	10.8117	4.4779	2.1432	11.3701	8.0706	2.0811	2.0785	OA
7.895	7.6472	6.8273	4.7233	8.7176	3.7486	4.6567	8.1721	8.9105	8.7152	8.9539	5.7426	6.0518	8.4872	3.6265	7.9661	7.3074	9.438	6.5214	HA
11.482	8.2797	8.4703	8.8945	10.0646	9.5771	11.5247	6.1821	9.7952	3.1688	13.0148	6.0105	10.914	10.7163	8.6219	12.8524	12.9323	8.3748	5.6769	OA
9.6712	9.1587	10.0555	8.4834	7.4784	8.3155	9.4896	2.9588	9.271	7.1124	10.6926	12.6144	9.1515	11.4331	10.5205	10.0839	5.2455	3.1086	13.0804	OA
5.6107	7.4007	8.5494	3.911	8.7788	4.7218	2.0735	4.4683	3.6986	7.735	1.362	7.4396	7.5642	7.8187	4.3906	3.3227	6.1015	2.1226	5.9573	OA
8.3189	3.5128	3.5247	5.4287	9.1587	4.0401	4.3684	7.7632	7.695	1.276	4.5865	3.4547	8.7334	4.7932	1.9771	4.4062	6.1678	5.714	5.2064	OA
5.0046	7.6137	7.1278	6.3303	5.2315	6.5501	5.3523	8.5599	6.2344	3.7935	6.4689	2.5284	7.8286	6.0906	5.7556	8.6954	7.5655	8.2448	8.1725	HA
8.5902	6.4942	4.3237	6.1816	6.3088	7.9001	6.0444	7.3625	7.7678	5.2607	6.3392	8.6666	7.1392	8.0061	3.6102	6.043	7.756	7.3435	4.7084	HA
8.0138	12.0929	9.2825	6.675	10.4129	4.994	10.0831	7.1146	7.8163	10.5831	9.785	8.8055	9.0344	8.9096	7.8525	5.9158	6.8627	10.3534	4.3351	HA
6.7349	10.4578	10.6342	12.1824	11.833	7.7831	12.4316	6.6573	10.2797	0.59738	7.1092	9.8931	8.4108	8.7896	10.1636	10.0762	3.9364	2.5546	11.7846	OA
4.7828	5.7246	5.7325	6.7342	8.8389	7.7979	8.721	5.048	7.7031	5.6587	5.8346	6.2031	4.1466	4.0399	4.7949	9.7355	3.2236	6.62	5.8158	OA
6.9683	7.1265	7.5459	7.5681	7.9774	5.557	7.3479	5.2916	9.1803	2.7941	8.4364	5.0702	4.9969	7.2651	7.7784	7.8995	8.6349	8.9325	7.7797	HA
7.2974	8.8362	6.5171	5.2979	5.5252	4.6684	7.0577	8.0969	9.2544	3.5351	9.1959	7.8695	9.7578	3.2646	9.1998	9.5224	7.1264	3.5776	8.6088	HA
9.1006	7.665	6.8731	5.5881	8.9677	6.4734	10.2648	5.1862	9.2695	4.2325	6.1631	3.3507	8.7642	8.3861	8.3515	4.3492	6.0184	5.8549	7.6873	HA
10.239	10.8272	12.0711	9.4354	4.0809	10.0214	12.2769	8.8077	12.3017	5.6789	12.0203	11.5647	10.1659	9.034	9.7063	11.0624	9.6095	9.4501	6.1677	OA
5.8722	4.7801	6.0059	6.8737	7.358	3.9582	6.2611	5.2869	7.3727	6.1451	5.8877	6.7151	8.9664	9.2971	8.4502	8.0875	6.6925	9.199	5.2199	HA
6.9043	5.5908	1.41	4.7572	8.0201	5.7269	5.4302	8.7319	4.5789	6.0951	3.6811	5.4507	6.9578	4.6802	2.7335	6.8735	7.5918	6.9993	8.1118	HA
11.3453	11.6693	2.4942	3.052	12.3169	4.8362	12.6302	10.1084	12.2646	11.2284	11.6264	11.5597	12.379	10.5718	11.49	10.3631	5.7147	8.995	7.3428	OA
7.5352	8.4641	3.0655	9.447	9.8625	8.471	8.4214	10.0709	5.3219	8.9539	1.9244	2.2875	10.1738	10.37	7.6251	9.0181	9.0403	2.1877	3.6932	OA
6.9189	7.7024	11.2842	9.2427	12.5887	9.3281	7.0701	10.8562	1.665	10.8937	9.3043	5.9199	4.8642	10.6805	2.3097	6.9345	8.4244	9.2193	7.3461	OA
