# Supplementary material for: A brain connectivity characterization of children with different levels of mathematical achievement based on graph metrics
Source: PLoS One. 2020 Jan 17;15(1):e0227613. doi: 10.1371/journal.pone.0227613 (PMC6968862; doi:10.1371/journal.pone.0227613)
Supplement: S3 File — This file contains the information obtained from the machine-learning stage, from “Feature extraction” to “Dataset construction”. (ZIP) [file pone.0227613.s003.zip › d_alpha_HA-AA.csv]

Fp2	F4	C4	P4	O2	F8	T4	T6	Fz	Cz	Pz	Fp1	F3	C3	P3	O1	F7	T3	T5	Clase
7.9572	6.8199	4.6692	7.8937	5.7245	8.0613	4.3996	6.3475	5.6812	5.8664	7.8369	7.0924	9.7028	10.0811	9.4613	8.3479	6.1325	10.2421	6.8612	AA
9.027	3.8424	8.279	7.6118	4.9395	7.4134	8.1229	7.639	6.0672	4.3788	3.4641	0	6.2333	7.0578	4.5158	4.2545	4.4328	7.5338	4.7024	HA
9.1006	7.665	6.8731	5.5881	8.9677	6.4734	10.2648	5.1862	9.2695	4.2325	6.1631	3.3507	8.7642	8.3861	8.3515	4.3492	6.0184	5.8549	7.6873	HA
6.7068	4.0725	5.8506	6.7064	3.2678	7.94	9.5526	8.2905	9.8852	2.1894	8.9861	7.2247	2.0853	2.9732	9.0929	10.6131	7.6136	9.0451	6.1321	HA
6.9043	5.5908	1.41	4.7572	8.0201	5.7269	5.4302	8.7319	4.5789	6.0951	3.6811	5.4507	6.9578	4.6802	2.7335	6.8735	7.5918	6.9993	8.1118	HA
4.7828	5.7246	5.7325	6.7342	8.8389	7.7979	8.721	5.048	7.7031	5.6587	5.8346	6.2031	4.1466	4.0399	4.7949	9.7355	3.2236	6.62	5.8158	AA
5.0046	7.6137	7.1278	6.3303	5.2315	6.5501	5.3523	8.5599	6.2344	3.7935	6.4689	2.5284	7.8286	6.0906	5.7556	8.6954	7.5655	8.2448	8.1725	HA
6.5939	12.4477	10.0559	12.5898	12.3939	10.7308	12.0921	9.8341	2.4296	8.5895	12.0833	10.9274	7.3582	6.4465	11.8494	1.9076	10.8189	8.9275	10.1846	AA
8.0138	12.0929	9.2825	6.675	10.4129	4.994	10.0831	7.1146	7.8163	10.5831	9.785	8.8055	9.0344	8.9096	7.8525	5.9158	6.8627	10.3534	4.3351	HA
5.1501	4.5473	9.3154	7.9333	8.0347	4.3866	6.2253	6.1803	7.6179	4.8709	5.7	3.6463	7.143	7.7261	7.3618	7.4188	4.1766	6.9689	6.1348	AA
0.80913	3.9211	6.9348	5.6229	6.9118	7.1903	7.4158	4.7676	4.5659	7.4878	5.8602	6.5607	6.561	6.9158	5.8794	6.7989	8.4037	0.62359	4.855	AA
5.7795	10.4643	8.9766	5.8672	11.3462	4.6943	10.7199	8.8229	8.5883	8.8367	9.0928	9.842	10.8117	4.4779	2.1432	11.3701	8.0706	2.0811	2.0785	AA
7.8628	7.5927	6.7158	5.609	5.9179	6.1802	7.9872	6.9052	8.5691	4.7507	6.7288	7.2476	7.2404	6.1978	8.9276	5.1882	5.5891	5.2003	6.0948	AA
8.3115	10.3701	5.1923	7.8213	7.3948	7.1305	5.0528	0.82716	5.4886	4.9541	6.9567	8.4714	7.0835	6.1062	3.8897	7.4753	3.0173	5.8736	6.0478	AA
6.9189	7.7024	11.2842	9.2427	12.5887	9.3281	7.0701	10.8562	1.665	10.8937	9.3043	5.9199	4.8642	10.6805	2.3097	6.9345	8.4244	9.2193	7.3461	AA
7.5352	8.4641	3.0655	9.447	9.8625	8.471	8.4214	10.0709	5.3219	8.9539	1.9244	2.2875	10.1738	10.37	7.6251	9.0181	9.0403	2.1877	3.6932	AA
6.9683	7.1265	7.5459	7.5681	7.9774	5.557	7.3479	5.2916	9.1803	2.7941	8.4364	5.0702	4.9969	7.2651	7.7784	7.8995	8.6349	8.9325	7.7797	HA
5.6361	6.4362	5.2091	7.5524	7.7475	8.7773	8.8721	6.2855	7.4134	6.3836	6.1001	6.0798	7.2602	10.3214	9.1352	7.7591	7.8031	7.8693	9.7611	HA
7.895	7.6472	6.8273	4.7233	8.7176	3.7486	4.6567	8.1721	8.9105	8.7152	8.9539	5.7426	6.0518	8.4872	3.6265	7.9661	7.3074	9.438	6.5214	HA
5.8722	4.7801	6.0059	6.8737	7.358	3.9582	6.2611	5.2869	7.3727	6.1451	5.8877	6.7151	8.9664	9.2971	8.4502	8.0875	6.6925	9.199	5.2199	HA
1.4045	8.4728	8.3675	4.6186	7.6542	8.4373	7.8038	5.2685	6.7775	4.5164	3.0233	1.9636	8.381	4.0998	8.3098	5.851	8.8291	0.76038	8.2541	AA
5.8047	9.0217	2.8248	5.7517	8.3064	5.0415	7.4109	6.8472	4.4786	2.8614	2.0255	2.1418	3.8375	6.3747	8.0882	7.5668	2.4199	3.4834	7.6646	AA
7.2974	8.8362	6.5171	5.2979	5.5252	4.6684	7.0577	8.0969	9.2544	3.5351	9.1959	7.8695	9.7578	3.2646	9.1998	9.5224	7.1264	3.5776	8.6088	HA
8.5902	6.4942	4.3237	6.1816	6.3088	7.9001	6.0444	7.3625	7.7678	5.2607	6.3392	8.6666	7.1392	8.0061	3.6102	6.043	7.756	7.3435	4.7084	HA
4.2102	9.3941	7.2498	7.4055	7.5913	7.8561	6.6213	7.449	7.6565	6.5326	7.5485	9.4973	4.7849	8.8049	9.9368	10.7094	8.3069	9.9953	3.5721	HA
5.6107	7.4007	8.5494	3.911	8.7788	4.7218	2.0735	4.4683	3.6986	7.735	1.362	7.4396	7.5642	7.8187	4.3906	3.3227	6.1015	2.1226	5.9573	AA
6.4224	9.9215	8.3443	5.7754	3.8587	3.2763	7.9968	3.0265	8.0679	8.7301	6.5475	6.5531	3.5091	7.6954	7.3873	7.2237	2.6619	8.9013	5.6057	HA
8.278	4.105	8.4586	7.6166	10.6538	8.0848	6.3214	9.7616	9.1357	8.1776	11.9726	9.0797	9.6284	5.1878	7.9176	10.3975	5.1943	10.006	6.6103	HA
6.7349	10.4578	10.6342	12.1824	11.833	7.7831	12.4316	6.6573	10.2797	0.59738	7.1092	9.8931	8.4108	8.7896	10.1636	10.0762	3.9364	2.5546	11.7846	AA
