# Supplementary material for: A brain connectivity characterization of children with different levels of mathematical achievement based on graph metrics
Source: PLoS One. 2020 Jan 17;15(1):e0227613. doi: 10.1371/journal.pone.0227613 (PMC6968862; doi:10.1371/journal.pone.0227613)
Supplement: S3 File — This file contains the information obtained from the machine-learning stage, from “Feature extraction” to “Dataset construction”. (ZIP) [file pone.0227613.s003.zip › d_alpha_AA-OA.csv]

Fp2	F4	C4	P4	O2	F8	T4	T6	Fz	Cz	Pz	Fp1	F3	C3	P3	O1	F7	T3	T5	Clase
5.6361	6.4362	5.2091	7.5524	7.7475	8.7773	8.8721	6.2855	7.4134	6.3836	6.1001	6.0798	7.2602	10.3214	9.1352	7.7591	7.8031	7.8693	9.7611	OA
4.7828	5.7246	5.7325	6.7342	8.8389	7.7979	8.721	5.048	7.7031	5.6587	5.8346	6.2031	4.1466	4.0399	4.7949	9.7355	3.2236	6.62	5.8158	AA
0.80913	3.9211	6.9348	5.6229	6.9118	7.1903	7.4158	4.7676	4.5659	7.4878	5.8602	6.5607	6.561	6.9158	5.8794	6.7989	8.4037	0.62359	4.855	AA
5.0046	7.6137	7.1278	6.3303	5.2315	6.5501	5.3523	8.5599	6.2344	3.7935	6.4689	2.5284	7.8286	6.0906	5.7556	8.6954	7.5655	8.2448	8.1725	OA
7.5352	8.4641	3.0655	9.447	9.8625	8.471	8.4214	10.0709	5.3219	8.9539	1.9244	2.2875	10.1738	10.37	7.6251	9.0181	9.0403	2.1877	3.6932	AA
9.5111	2.0345	8.0976	10.3391	8.4208	6.9422	10.1708	9.5176	2.4384	8.9608	10.5476	10.0428	3.3017	5.9471	3.3105	8.3918	10.1874	2.9252	8.1008	OA
6.9189	7.7024	11.2842	9.2427	12.5887	9.3281	7.0701	10.8562	1.665	10.8937	9.3043	5.9199	4.8642	10.6805	2.3097	6.9345	8.4244	9.2193	7.3461	AA
1.4045	8.4728	8.3675	4.6186	7.6542	8.4373	7.8038	5.2685	6.7775	4.5164	3.0233	1.9636	8.381	4.0998	8.3098	5.851	8.8291	0.76038	8.2541	AA
7.4588	3.6383	4.2589	8.9904	7.7774	7.0655	3.5553	5.3182	7.2549	6.3233	5.6263	6.4004	4.8235	1.2262	6.5179	8.8052	6.6054	6.2927	5.3302	OA
5.7795	10.4643	8.9766	5.8672	11.3462	4.6943	10.7199	8.8229	8.5883	8.8367	9.0928	9.842	10.8117	4.4779	2.1432	11.3701	8.0706	2.0811	2.0785	AA
7.9572	6.8199	4.6692	7.8937	5.7245	8.0613	4.3996	6.3475	5.6812	5.8664	7.8369	7.0924	9.7028	10.0811	9.4613	8.3479	6.1325	10.2421	6.8612	AA
8.3115	10.3701	5.1923	7.8213	7.3948	7.1305	5.0528	0.82716	5.4886	4.9541	6.9567	8.4714	7.0835	6.1062	3.8897	7.4753	3.0173	5.8736	6.0478	AA
6.0537	1.5782	5.288	11.689	9.8672	8.3606	9.7682	7.342	10.2673	2.5418	10.4702	10.394	3.1886	11.2892	9.4242	5.793	9.4752	9.7591	5.2088	OA
5.1501	4.5473	9.3154	7.9333	8.0347	4.3866	6.2253	6.1803	7.6179	4.8709	5.7	3.6463	7.143	7.7261	7.3618	7.4188	4.1766	6.9689	6.1348	AA
6.9043	5.5908	1.41	4.7572	8.0201	5.7269	5.4302	8.7319	4.5789	6.0951	3.6811	5.4507	6.9578	4.6802	2.7335	6.8735	7.5918	6.9993	8.1118	OA
7.8628	7.5927	6.7158	5.609	5.9179	6.1802	7.9872	6.9052	8.5691	4.7507	6.7288	7.2476	7.2404	6.1978	8.9276	5.1882	5.5891	5.2003	6.0948	AA
5.6107	7.4007	8.5494	3.911	8.7788	4.7218	2.0735	4.4683	3.6986	7.735	1.362	7.4396	7.5642	7.8187	4.3906	3.3227	6.1015	2.1226	5.9573	AA
11.3453	11.6693	2.4942	3.052	12.3169	4.8362	12.6302	10.1084	12.2646	11.2284	11.6264	11.5597	12.379	10.5718	11.49	10.3631	5.7147	8.995	7.3428	OA
8.0138	12.0929	9.2825	6.675	10.4129	4.994	10.0831	7.1146	7.8163	10.5831	9.785	8.8055	9.0344	8.9096	7.8525	5.9158	6.8627	10.3534	4.3351	OA
7.895	7.6472	6.8273	4.7233	8.7176	3.7486	4.6567	8.1721	8.9105	8.7152	8.9539	5.7426	6.0518	8.4872	3.6265	7.9661	7.3074	9.438	6.5214	OA
5.8047	9.0217	2.8248	5.7517	8.3064	5.0415	7.4109	6.8472	4.4786	2.8614	2.0255	2.1418	3.8375	6.3747	8.0882	7.5668	2.4199	3.4834	7.6646	AA
6.5939	12.4477	10.0559	12.5898	12.3939	10.7308	12.0921	9.8341	2.4296	8.5895	12.0833	10.9274	7.3582	6.4465	11.8494	1.9076	10.8189	8.9275	10.1846	AA
6.7349	10.4578	10.6342	12.1824	11.833	7.7831	12.4316	6.6573	10.2797	0.59738	7.1092	9.8931	8.4108	8.7896	10.1636	10.0762	3.9364	2.5546	11.7846	AA
3.8691	3.6232	6.3006	8.4956	2.9757	8.7578	5.657	5.7662	6.2091	5.49	6.5235	7.7308	7.9982	6.417	8.359	7.5634	3.7288	7.041	6.5908	OA
7.3098	2.2698	4.4455	7.823	6.3179	6.1631	7.217	7.1526	8.2483	9.7905	9.1312	5.8891	5.0674	7.5466	8.0273	7.8905	5.6293	6.3817	9.2902	OA
7.2974	8.8362	6.5171	5.2979	5.5252	4.6684	7.0577	8.0969	9.2544	3.5351	9.1959	7.8695	9.7578	3.2646	9.1998	9.5224	7.1264	3.5776	8.6088	OA
6.7068	4.0725	5.8506	6.7064	3.2678	7.94	9.5526	8.2905	9.8852	2.1894	8.9861	7.2247	2.0853	2.9732	9.0929	10.6131	7.6136	9.0451	6.1321	OA
3.4711	3.3814	5.0025	4.2969	8.2197	6.4577	5.7197	7.1581	7.7736	6.1099	6.4852	7.3722	10.2627	8.9375	6.0002	9.3333	9.2834	7.658	7.5747	OA
