# Supplementary material for: A brain connectivity characterization of children with different levels of mathematical achievement based on graph metrics
Source: PLoS One. 2020 Jan 17;15(1):e0227613. doi: 10.1371/journal.pone.0227613 (PMC6968862; doi:10.1371/journal.pone.0227613)
Supplement: S3 File — This file contains the information obtained from the machine-learning stage, from “Feature extraction” to “Dataset construction”. (ZIP) [file pone.0227613.s003.zip › d_0.5-30_LA-OA.csv]

Fp2	F4	C4	P4	O2	F8	T4	T6	Fz	Cz	Pz	Fp1	F3	C3	P3	O1	F7	T3	T5	Clase
4.6227	2.8823	4.877	6.3776	5.4913	7.7222	6.278	7.0402	3.4927	4.1538	7.8356	5.1224	5.8283	2.7427	5.7062	5.0484	5.0594	2.1198	4.9305	LA
3.806	3.0731	3.0853	3.0316	3.8651	3.9635	3.1744	2.4463	5.6517	2.2152	1.4842	5.6885	0.76958	2.386	3.0668	5.6851	3.0281	4.2291	2.3346	OA
4.6546	1.4752	6.2754	2.5296	3.0223	6.5962	3.1425	4.7299	7.3549	6.5487	3.4944	7.232	3.1354	3.0094	6.2277	6.9354	5.6023	5.0251	3.8865	LA
4.4465	1.4872	7.2449	6.5247	2.9639	5.2733	7.5109	1.4591	2.2082	3.8486	4.1732	2.9014	4.466	3.1262	3.6658	0.7853	3.0773	5.3273	6.0234	LA
5.7555	5.0627	3.2835	5.652	6.3919	7.9017	9.0658	6.4004	5.6637	4.9156	9.1562	6.4911	8.2574	7.248	5.8276	4.9413	4.1838	8.4742	5.6506	OA
4.6548	6.3753	5.6199	2.2317	2.307	4.4803	0.70798	1.586	5.8127	2.1568	2.8712	3.0405	2.8727	3.7903	2.3404	6.1287	4.7444	4.7042	3.0049	OA
3.9861	4.8018	8.5454	7.4454	5.243	7.69	0.91195	1.7058	5.11	3.9142	5.8997	3.3705	4.0034	3.3459	4.9286	5.1747	4.0842	4.4064	7.0267	OA
7.4469	7.4846	7.2781	5.6899	4.1814	3.4027	4.0841	4.9773	7.4007	3.338	4.0166	8.8595	0.75844	7.5969	2.4802	3.1757	8.2	3.3901	6.5643	LA
6.355	2.3536	3.0936	4.9365	5.7691	6.4378	8.8837	7.244	4.4666	1.5105	1.5072	1.5547	4.508	6.3431	0.76121	2.2695	7.3515	3.8227	6.3766	OA
0.76296	3.1585	3.064	0	4.7355	4.8511	5.4097	4.9101	0.74634	0.71233	0.73669	1.5756	1.5144	5.2866	3.0847	0.7385	3.8955	1.5312	4.7642	OA
6.0371	5.6859	6.0468	4.745	4.1126	7.4859	7.5725	5.019	7.5536	3.961	4.087	5.5749	5.0914	3.8071	3.8967	7.1907	6.6832	2.3316	3.1374	LA
6.5075	3.4017	3.354	3.768	6.4466	3.9425	7.3926	2.478	2.2484	0.76217	3.3258	2.2551	3.0796	3.4553	1.4867	2.6384	6.3097	2.4619	2.6685	LA
4.7692	3.8976	4.6898	3.1711	3.0904	3.1306	8.3137	2.2505	7.105	4.8893	6.587	4.5731	7.483	4.7558	6.4367	3.8396	3.9802	4.7408	5.0071	LA
7.476	5.0932	4.9149	4.0661	4.14	6.8069	9.2279	5.8993	5.7077	3.1271	0.7951	5.8414	4.9454	6.3258	3.2107	5.63	8.1063	8.3924	5.9527	OA
2.1472	0	1.6189	4.0445	6.5249	0.82117	5.7986	3.2153	1.5601	0.75938	4.8789	0.82117	2.2576	6.2337	5.8022	0.76108	6.306	3.1467	2.3271	LA
11.8408	6.1627	11.4934	12.9763	10.1231	9.0692	9.1101	11.1052	7.8483	6.4049	5.4667	7.3589	6.5448	10.5424	7.7868	10.652	11.9997	10.5672	7.1512	OA
5.2829	2.9527	6.0335	3.1006	6.4064	4.0918	4.6739	6.4257	6.6745	3.3365	3.758	2.3867	6.3648	3.8358	2.1934	7.599	6.4316	5.8327	7.25	LA
9.7794	6.19	7.2316	4.1884	7.9582	1.5816	5.5102	5.5731	2.3589	0.7939	1.5851	6.5025	8.9936	2.356	3.1233	0.8428	4.878	3.9566	4.6871	LA
4.6523	10.3424	8.2719	3.1294	6.5648	2.3438	1.6327	3.3161	6.3845	4.7315	4.7555	7.2876	7.5084	0.77459	2.3261	4.6939	5.6152	4.6511	0.78511	OA
2.3797	2.3077	3.3851	4.924	1.5568	6.1027	2.3016	3.9227	2.3954	0.73354	1.708	7.1748	3.8816	4.1632	3.8553	7.4587	2.5607	5.1953	3.9754	LA
13.1869	8.8951	8.6043	3.3894	7.2366	8.3605	8.6341	8.4173	9.9437	7.4244	6.3618	4.9334	8.7617	7.3832	9.6806	8.4357	8.1137	12.4129	10.1812	OA
0.76075	0	6.4994	4.9599	2.3975	0	3.1838	1.7592	3.1126	4.7141	5.2542	3.8235	2.2061	0.81346	0.74934	6.3318	0.78485	0.87655	6.4184	LA
2.2389	7.0296	8.4686	8.3816	5.5802	8.2039	6.7002	2.9087	0	3.7075	3.8043	7.7996	0	3.9416	9.9282	2.9372	3.1513	3.7272	6.5442	OA
8.8506	6.1869	6.5252	0	1.4483	6.7159	7.1871	0.72196	4.4153	2.1671	1.5504	5.9857	1.4544	1.442	3.7255	2.9274	6.005	2.2249	1.4848	LA
3.7185	2.9497	1.4423	1.4438	2.9831	5.3052	6.2269	4.0469	7.0539	2.3167	2.9666	4.1813	0.75588	1.4668	2.2897	1.4384	4.6222	8.7523	0.81264	LA
3.2713	3.326	6.6743	4.9284	0.81536	2.4402	4.3059	3.1286	2.4604	2.4859	4.7921	3.2331	3.096	4.1222	4.0008	3.8753	3.3647	2.3004	4.2868	OA
4.5634	4.2677	5.9198	5.8338	4.5647	5.1772	6.3745	5.6577	7.4095	1.4122	3.0946	2.8993	4.5208	3.8091	4.1299	5.2225	4.5653	6.9422	7.1471	OA
0	0.73654	0.77721	4.5949	3.3357	4.8315	3.704	6.6206	0.78927	6.5837	1.4398	1.4547	3.8263	6.8395	5.8345	6.4449	0.83332	1.4107	2.2066	OA
2.1733	4.2237	3.3942	2.2063	2.2992	3.8987	3.9307	1.505	4.8308	0.85202	1.4686	2.175	1.5349	0	2.3394	3.9815	1.5002	4.4417	1.5658	OA
5.095	4.6731	4.2941	5.7031	7.4682	4.0695	6.7	7.4695	5.8972	3.8645	4.8694	0	1.5169	6.1144	7.829	4.8257	2.3242	0.73587	7.3352	OA
5.4206	5.211	3.9099	3.1702	3.7618	9.4322	3.6254	7.2127	0.81825	4.6231	6.0012	7.4727	2.2558	5.4586	5.9272	6.2854	5.7865	5.6927	4.7738	LA
