# Supplementary material for: A brain connectivity characterization of children with different levels of mathematical achievement based on graph metrics
Source: PLoS One. 2020 Jan 17;15(1):e0227613. doi: 10.1371/journal.pone.0227613 (PMC6968862; doi:10.1371/journal.pone.0227613)
Supplement: S3 File — This file contains the information obtained from the machine-learning stage, from “Feature extraction” to “Dataset construction”. (ZIP) [file pone.0227613.s003.zip › d_0.5-30_HA-OA.csv]

Fp2	F4	C4	P4	O2	F8	T4	T6	Fz	Cz	Pz	Fp1	F3	C3	P3	O1	F7	T3	T5	Clase
13.1869	8.8951	8.6043	3.3894	7.2366	8.3605	8.6341	8.4173	9.9437	7.4244	6.3618	4.9334	8.7617	7.3832	9.6806	8.4357	8.1137	12.4129	10.1812	HA
5.095	4.6731	4.2941	5.7031	7.4682	4.0695	6.7	7.4695	5.8972	3.8645	4.8694	0	1.5169	6.1144	7.829	4.8257	2.3242	0.73587	7.3352	OA
9.2685	9.6887	9.7335	8.6434	7.8512	7.3306	7.0239	7.9193	10.8215	10.3882	7.6583	8.8391	8.1872	8.5746	9.2846	8.2138	6.2008	6.4381	4.7193	OA
7.4469	7.4846	7.2781	5.6899	4.1814	3.4027	4.0841	4.9773	7.4007	3.338	4.0166	8.8595	0.75844	7.5969	2.4802	3.1757	8.2	3.3901	6.5643	OA
2.1733	4.2237	3.3942	2.2063	2.2992	3.8987	3.9307	1.505	4.8308	0.85202	1.4686	2.175	1.5349	0	2.3394	3.9815	1.5002	4.4417	1.5658	HA
2.3797	2.3077	3.3851	4.924	1.5568	6.1027	2.3016	3.9227	2.3954	0.73354	1.708	7.1748	3.8816	4.1632	3.8553	7.4587	2.5607	5.1953	3.9754	OA
5.2829	2.9527	6.0335	3.1006	6.4064	4.0918	4.6739	6.4257	6.6745	3.3365	3.758	2.3867	6.3648	3.8358	2.1934	7.599	6.4316	5.8327	7.25	OA
11.7596	6.0068	9.8912	10.0601	9.9097	7.1749	12.1228	4.9538	10.5808	8.2456	6.2314	5.9582	7.9161	7.9934	2.3381	8.7158	10.7285	9.6371	10.8241	HA
11.8408	6.1627	11.4934	12.9763	10.1231	9.0692	9.1101	11.1052	7.8483	6.4049	5.4667	7.3589	6.5448	10.5424	7.7868	10.652	11.9997	10.5672	7.1512	HA
7.476	5.0932	4.9149	4.0661	4.14	6.8069	9.2279	5.8993	5.7077	3.1271	0.7951	5.8414	4.9454	6.3258	3.2107	5.63	8.1063	8.3924	5.9527	HA
3.9861	4.8018	8.5454	7.4454	5.243	7.69	0.91195	1.7058	5.11	3.9142	5.8997	3.3705	4.0034	3.3459	4.9286	5.1747	4.0842	4.4064	7.0267	OA
8.3223	6.2459	9.7117	7.036	9.2638	6.5448	9.4436	9.2892	8.1221	8.1002	9.738	8.3497	3.1101	9.3856	6.2346	6.3875	5.5427	10.4157	7.1423	HA
2.2389	7.0296	8.4686	8.3816	5.5802	8.2039	6.7002	2.9087	0	3.7075	3.8043	7.7996	0	3.9416	9.9282	2.9372	3.1513	3.7272	6.5442	OA
8.8506	6.1869	6.5252	0	1.4483	6.7159	7.1871	0.72196	4.4153	2.1671	1.5504	5.9857	1.4544	1.442	3.7255	2.9274	6.005	2.2249	1.4848	OA
8.5358	4.3053	4.0798	4.9592	4.0015	4.0169	8.2592	4.8775	5.7071	4.7171	7.4543	5.694	4.2035	4.8357	5.5648	6.5338	9.7922	7.5096	8.2943	HA
4.6227	2.8823	4.877	6.3776	5.4913	7.7222	6.278	7.0402	3.4927	4.1538	7.8356	5.1224	5.8283	2.7427	5.7062	5.0484	5.0594	2.1198	4.9305	OA
5.1085	4.86	6.6326	3.8875	3.9087	3.9463	2.3869	2.9848	3.3006	4.9314	6.4377	2.5065	5.0489	3.2807	4.1977	4.9059	5.052	4.0254	5.918	OA
5.7555	5.0627	3.2835	5.652	6.3919	7.9017	9.0658	6.4004	5.6637	4.9156	9.1562	6.4911	8.2574	7.248	5.8276	4.9413	4.1838	8.4742	5.6506	HA
1.5248	7.0426	4.7938	7.3061	4.2394	3.9473	8.0644	5.9222	7.0658	5.4344	3.0993	4.6869	4.8106	7.6641	6.2184	8.8077	6.5409	5.362	1.5942	HA
4.4465	1.4872	7.2449	6.5247	2.9639	5.2733	7.5109	1.4591	2.2082	3.8486	4.1732	2.9014	4.466	3.1262	3.6658	0.7853	3.0773	5.3273	6.0234	OA
0	0.73654	0.77721	4.5949	3.3357	4.8315	3.704	6.6206	0.78927	6.5837	1.4398	1.4547	3.8263	6.8395	5.8345	6.4449	0.83332	1.4107	2.2066	OA
7.4309	6.4477	7.9087	7.4929	10.5694	8.1582	9.0675	4.0459	4.2746	0.76077	5.2638	6.9106	5.3746	4.5816	6.7684	5.5749	2.1994	2.2306	7.824	OA
4.7692	3.8976	4.6898	3.1711	3.0904	3.1306	8.3137	2.2505	7.105	4.8893	6.587	4.5731	7.483	4.7558	6.4367	3.8396	3.9802	4.7408	5.0071	OA
6.0371	5.6859	6.0468	4.745	4.1126	7.4859	7.5725	5.019	7.5536	3.961	4.087	5.5749	5.0914	3.8071	3.8967	7.1907	6.6832	2.3316	3.1374	OA
0.76296	3.1585	3.064	0	4.7355	4.8511	5.4097	4.9101	0.74634	0.71233	0.73669	1.5756	1.5144	5.2866	3.0847	0.7385	3.8955	1.5312	4.7642	HA
6.4721	9.1158	9.6085	9.7678	9.6484	7.1421	10.0414	7.0505	7.7367	9.6903	8.9454	8.9965	8.329	8.4478	9.9633	11.4054	7.5589	6.6586	10.372	HA
6.0982	4.9177	6.2614	2.2287	6.0649	3.9625	6.7761	3.203	2.2066	3.6789	0.71157	3.8387	2.226	2.2266	1.6403	5.4837	5.3565	6.0422	7.1638	OA
4.5634	4.2677	5.9198	5.8338	4.5647	5.1772	6.3745	5.6577	7.4095	1.4122	3.0946	2.8993	4.5208	3.8091	4.1299	5.2225	4.5653	6.9422	7.1471	HA
6.6808	3.9387	6.7597	5.5563	6.5546	4.6717	3.9931	3.1817	4.8825	6.4787	3.9897	4.8716	7.7619	4.7152	6.4637	6.6342	4.851	12.248	6.8024	HA
7.3501	5.7381	6.8827	2.3704	4.8444	5.9723	3.0767	3.9352	5.1409	0.88541	4.8612	6.3584	6.6658	8.1121	4.704	1.6156	7.1961	7.1392	2.5967	HA
6.355	2.3536	3.0936	4.9365	5.7691	6.4378	8.8837	7.244	4.4666	1.5105	1.5072	1.5547	4.508	6.3431	0.76121	2.2695	7.3515	3.8227	6.3766	HA
