# Supplementary material for: A brain connectivity characterization of children with different levels of mathematical achievement based on graph metrics
Source: PLoS One. 2020 Jan 17;15(1):e0227613. doi: 10.1371/journal.pone.0227613 (PMC6968862; doi:10.1371/journal.pone.0227613)
Supplement: S3 File — This file contains the information obtained from the machine-learning stage, from “Feature extraction” to “Dataset construction”. (ZIP) [file pone.0227613.s003.zip › d_0.5-30_HA-LA.csv]

Fp2	F4	C4	P4	O2	F8	T4	T6	Fz	Cz	Pz	Fp1	F3	C3	P3	O1	F7	T3	T5	Clase
6.6808	3.9387	6.7597	5.5563	6.5546	4.6717	3.9931	3.1817	4.8825	6.4787	3.9897	4.8716	7.7619	4.7152	6.4637	6.6342	4.851	12.248	6.8024	HA
5.2829	2.9527	6.0335	3.1006	6.4064	4.0918	4.6739	6.4257	6.6745	3.3365	3.758	2.3867	6.3648	3.8358	2.1934	7.599	6.4316	5.8327	7.25	LA
11.8408	6.1627	11.4934	12.9763	10.1231	9.0692	9.1101	11.1052	7.8483	6.4049	5.4667	7.3589	6.5448	10.5424	7.7868	10.652	11.9997	10.5672	7.1512	HA
1.5248	7.0426	4.7938	7.3061	4.2394	3.9473	8.0644	5.9222	7.0658	5.4344	3.0993	4.6869	4.8106	7.6641	6.2184	8.8077	6.5409	5.362	1.5942	HA
11.7596	6.0068	9.8912	10.0601	9.9097	7.1749	12.1228	4.9538	10.5808	8.2456	6.2314	5.9582	7.9161	7.9934	2.3381	8.7158	10.7285	9.6371	10.8241	HA
8.5358	4.3053	4.0798	4.9592	4.0015	4.0169	8.2592	4.8775	5.7071	4.7171	7.4543	5.694	4.2035	4.8357	5.5648	6.5338	9.7922	7.5096	8.2943	HA
2.1472	0	1.6189	4.0445	6.5249	0.82117	5.7986	3.2153	1.5601	0.75938	4.8789	0.82117	2.2576	6.2337	5.8022	0.76108	6.306	3.1467	2.3271	LA
2.1733	4.2237	3.3942	2.2063	2.2992	3.8987	3.9307	1.505	4.8308	0.85202	1.4686	2.175	1.5349	0	2.3394	3.9815	1.5002	4.4417	1.5658	HA
6.5075	3.4017	3.354	3.768	6.4466	3.9425	7.3926	2.478	2.2484	0.76217	3.3258	2.2551	3.0796	3.4553	1.4867	2.6384	6.3097	2.4619	2.6685	LA
2.3797	2.3077	3.3851	4.924	1.5568	6.1027	2.3016	3.9227	2.3954	0.73354	1.708	7.1748	3.8816	4.1632	3.8553	7.4587	2.5607	5.1953	3.9754	LA
13.1869	8.8951	8.6043	3.3894	7.2366	8.3605	8.6341	8.4173	9.9437	7.4244	6.3618	4.9334	8.7617	7.3832	9.6806	8.4357	8.1137	12.4129	10.1812	HA
4.5634	4.2677	5.9198	5.8338	4.5647	5.1772	6.3745	5.6577	7.4095	1.4122	3.0946	2.8993	4.5208	3.8091	4.1299	5.2225	4.5653	6.9422	7.1471	HA
0.76296	3.1585	3.064	0	4.7355	4.8511	5.4097	4.9101	0.74634	0.71233	0.73669	1.5756	1.5144	5.2866	3.0847	0.7385	3.8955	1.5312	4.7642	HA
4.4465	1.4872	7.2449	6.5247	2.9639	5.2733	7.5109	1.4591	2.2082	3.8486	4.1732	2.9014	4.466	3.1262	3.6658	0.7853	3.0773	5.3273	6.0234	LA
5.4206	5.211	3.9099	3.1702	3.7618	9.4322	3.6254	7.2127	0.81825	4.6231	6.0012	7.4727	2.2558	5.4586	5.9272	6.2854	5.7865	5.6927	4.7738	LA
7.3501	5.7381	6.8827	2.3704	4.8444	5.9723	3.0767	3.9352	5.1409	0.88541	4.8612	6.3584	6.6658	8.1121	4.704	1.6156	7.1961	7.1392	2.5967	HA
7.476	5.0932	4.9149	4.0661	4.14	6.8069	9.2279	5.8993	5.7077	3.1271	0.7951	5.8414	4.9454	6.3258	3.2107	5.63	8.1063	8.3924	5.9527	HA
6.355	2.3536	3.0936	4.9365	5.7691	6.4378	8.8837	7.244	4.4666	1.5105	1.5072	1.5547	4.508	6.3431	0.76121	2.2695	7.3515	3.8227	6.3766	HA
3.7185	2.9497	1.4423	1.4438	2.9831	5.3052	6.2269	4.0469	7.0539	2.3167	2.9666	4.1813	0.75588	1.4668	2.2897	1.4384	4.6222	8.7523	0.81264	LA
7.4469	7.4846	7.2781	5.6899	4.1814	3.4027	4.0841	4.9773	7.4007	3.338	4.0166	8.8595	0.75844	7.5969	2.4802	3.1757	8.2	3.3901	6.5643	LA
5.7555	5.0627	3.2835	5.652	6.3919	7.9017	9.0658	6.4004	5.6637	4.9156	9.1562	6.4911	8.2574	7.248	5.8276	4.9413	4.1838	8.4742	5.6506	HA
8.3223	6.2459	9.7117	7.036	9.2638	6.5448	9.4436	9.2892	8.1221	8.1002	9.738	8.3497	3.1101	9.3856	6.2346	6.3875	5.5427	10.4157	7.1423	HA
6.0371	5.6859	6.0468	4.745	4.1126	7.4859	7.5725	5.019	7.5536	3.961	4.087	5.5749	5.0914	3.8071	3.8967	7.1907	6.6832	2.3316	3.1374	LA
4.7692	3.8976	4.6898	3.1711	3.0904	3.1306	8.3137	2.2505	7.105	4.8893	6.587	4.5731	7.483	4.7558	6.4367	3.8396	3.9802	4.7408	5.0071	LA
8.8506	6.1869	6.5252	0	1.4483	6.7159	7.1871	0.72196	4.4153	2.1671	1.5504	5.9857	1.4544	1.442	3.7255	2.9274	6.005	2.2249	1.4848	LA
0.76075	0	6.4994	4.9599	2.3975	0	3.1838	1.7592	3.1126	4.7141	5.2542	3.8235	2.2061	0.81346	0.74934	6.3318	0.78485	0.87655	6.4184	LA
4.6546	1.4752	6.2754	2.5296	3.0223	6.5962	3.1425	4.7299	7.3549	6.5487	3.4944	7.232	3.1354	3.0094	6.2277	6.9354	5.6023	5.0251	3.8865	LA
9.7794	6.19	7.2316	4.1884	7.9582	1.5816	5.5102	5.5731	2.3589	0.7939	1.5851	6.5025	8.9936	2.356	3.1233	0.8428	4.878	3.9566	4.6871	LA
4.6227	2.8823	4.877	6.3776	5.4913	7.7222	6.278	7.0402	3.4927	4.1538	7.8356	5.1224	5.8283	2.7427	5.7062	5.0484	5.0594	2.1198	4.9305	LA
6.4721	9.1158	9.6085	9.7678	9.6484	7.1421	10.0414	7.0505	7.7367	9.6903	8.9454	8.9965	8.329	8.4478	9.9633	11.4054	7.5589	6.6586	10.372	HA
