# Supplementary material for: A brain connectivity characterization of children with different levels of mathematical achievement based on graph metrics
Source: PLoS One. 2020 Jan 17;15(1):e0227613. doi: 10.1371/journal.pone.0227613 (PMC6968862; doi:10.1371/journal.pone.0227613)
Supplement: S3 File — This file contains the information obtained from the machine-learning stage, from “Feature extraction” to “Dataset construction”. (ZIP) [file pone.0227613.s003.zip › d_0.5-30_HA-AA.csv]

Fp2	F4	C4	P4	O2	F8	T4	T6	Fz	Cz	Pz	Fp1	F3	C3	P3	O1	F7	T3	T5	Clase
6.0982	4.9177	6.2614	2.2287	6.0649	3.9625	6.7761	3.203	2.2066	3.6789	0.71157	3.8387	2.226	2.2266	1.6403	5.4837	5.3565	6.0422	7.1638	AA
7.476	5.0932	4.9149	4.0661	4.14	6.8069	9.2279	5.8993	5.7077	3.1271	0.7951	5.8414	4.9454	6.3258	3.2107	5.63	8.1063	8.3924	5.9527	HA
8.3223	6.2459	9.7117	7.036	9.2638	6.5448	9.4436	9.2892	8.1221	8.1002	9.738	8.3497	3.1101	9.3856	6.2346	6.3875	5.5427	10.4157	7.1423	HA
6.355	2.3536	3.0936	4.9365	5.7691	6.4378	8.8837	7.244	4.4666	1.5105	1.5072	1.5547	4.508	6.3431	0.76121	2.2695	7.3515	3.8227	6.3766	HA
2.364	5.8058	4.2756	5.328	3.7335	2.3845	5.0078	3.7436	6.5155	0.783	3.7257	3.0313	6.3123	3.0798	7.1447	0.78274	3.7971	6.0913	6.3807	AA
8.5358	4.3053	4.0798	4.9592	4.0015	4.0169	8.2592	4.8775	5.7071	4.7171	7.4543	5.694	4.2035	4.8357	5.5648	6.5338	9.7922	7.5096	8.2943	HA
7.4309	6.4477	7.9087	7.4929	10.5694	8.1582	9.0675	4.0459	4.2746	0.76077	5.2638	6.9106	5.3746	4.5816	6.7684	5.5749	2.1994	2.2306	7.824	AA
1.5248	7.0426	4.7938	7.3061	4.2394	3.9473	8.0644	5.9222	7.0658	5.4344	3.0993	4.6869	4.8106	7.6641	6.2184	8.8077	6.5409	5.362	1.5942	HA
11.8408	6.1627	11.4934	12.9763	10.1231	9.0692	9.1101	11.1052	7.8483	6.4049	5.4667	7.3589	6.5448	10.5424	7.7868	10.652	11.9997	10.5672	7.1512	HA
0	0.73654	0.77721	4.5949	3.3357	4.8315	3.704	6.6206	0.78927	6.5837	1.4398	1.4547	3.8263	6.8395	5.8345	6.4449	0.83332	1.4107	2.2066	AA
3.806	3.0731	3.0853	3.0316	3.8651	3.9635	3.1744	2.4463	5.6517	2.2152	1.4842	5.6885	0.76958	2.386	3.0668	5.6851	3.0281	4.2291	2.3346	AA
2.1733	4.2237	3.3942	2.2063	2.2992	3.8987	3.9307	1.505	4.8308	0.85202	1.4686	2.175	1.5349	0	2.3394	3.9815	1.5002	4.4417	1.5658	HA
3.2713	3.326	6.6743	4.9284	0.81536	2.4402	4.3059	3.1286	2.4604	2.4859	4.7921	3.2331	3.096	4.1222	4.0008	3.8753	3.3647	2.3004	4.2868	AA
4.6548	6.3753	5.6199	2.2317	2.307	4.4803	0.70798	1.586	5.8127	2.1568	2.8712	3.0405	2.8727	3.7903	2.3404	6.1287	4.7444	4.7042	3.0049	AA
7.2386	7.2704	10.796	6.5213	9.174	6.2741	6.4435	6.3579	9.7407	6.4897	9.0968	11.1623	6.7514	11.4716	8.9912	7.2465	9.6503	10.8388	11.6402	AA
9.2685	9.6887	9.7335	8.6434	7.8512	7.3306	7.0239	7.9193	10.8215	10.3882	7.6583	8.8391	8.1872	8.5746	9.2846	8.2138	6.2008	6.4381	4.7193	AA
5.7555	5.0627	3.2835	5.652	6.3919	7.9017	9.0658	6.4004	5.6637	4.9156	9.1562	6.4911	8.2574	7.248	5.8276	4.9413	4.1838	8.4742	5.6506	HA
4.5634	4.2677	5.9198	5.8338	4.5647	5.1772	6.3745	5.6577	7.4095	1.4122	3.0946	2.8993	4.5208	3.8091	4.1299	5.2225	4.5653	6.9422	7.1471	HA
13.1869	8.8951	8.6043	3.3894	7.2366	8.3605	8.6341	8.4173	9.9437	7.4244	6.3618	4.9334	8.7617	7.3832	9.6806	8.4357	8.1137	12.4129	10.1812	HA
6.6808	3.9387	6.7597	5.5563	6.5546	4.6717	3.9931	3.1817	4.8825	6.4787	3.9897	4.8716	7.7619	4.7152	6.4637	6.6342	4.851	12.248	6.8024	HA
0.76296	3.1585	3.064	0	4.7355	4.8511	5.4097	4.9101	0.74634	0.71233	0.73669	1.5756	1.5144	5.2866	3.0847	0.7385	3.8955	1.5312	4.7642	HA
4.6523	10.3424	8.2719	3.1294	6.5648	2.3438	1.6327	3.3161	6.3845	4.7315	4.7555	7.2876	7.5084	0.77459	2.3261	4.6939	5.6152	4.6511	0.78511	AA
7.3501	5.7381	6.8827	2.3704	4.8444	5.9723	3.0767	3.9352	5.1409	0.88541	4.8612	6.3584	6.6658	8.1121	4.704	1.6156	7.1961	7.1392	2.5967	HA
5.1085	4.86	6.6326	3.8875	3.9087	3.9463	2.3869	2.9848	3.3006	4.9314	6.4377	2.5065	5.0489	3.2807	4.1977	4.9059	5.052	4.0254	5.918	AA
3.9861	4.8018	8.5454	7.4454	5.243	7.69	0.91195	1.7058	5.11	3.9142	5.8997	3.3705	4.0034	3.3459	4.9286	5.1747	4.0842	4.4064	7.0267	AA
2.2389	7.0296	8.4686	8.3816	5.5802	8.2039	6.7002	2.9087	0	3.7075	3.8043	7.7996	0	3.9416	9.9282	2.9372	3.1513	3.7272	6.5442	AA
11.7596	6.0068	9.8912	10.0601	9.9097	7.1749	12.1228	4.9538	10.5808	8.2456	6.2314	5.9582	7.9161	7.9934	2.3381	8.7158	10.7285	9.6371	10.8241	HA
6.4721	9.1158	9.6085	9.7678	9.6484	7.1421	10.0414	7.0505	7.7367	9.6903	8.9454	8.9965	8.329	8.4478	9.9633	11.4054	7.5589	6.6586	10.372	HA
5.095	4.6731	4.2941	5.7031	7.4682	4.0695	6.7	7.4695	5.8972	3.8645	4.8694	0	1.5169	6.1144	7.829	4.8257	2.3242	0.73587	7.3352	AA
