# Supplementary material for: A brain connectivity characterization of children with different levels of mathematical achievement based on graph metrics
Source: PLoS One. 2020 Jan 17;15(1):e0227613. doi: 10.1371/journal.pone.0227613 (PMC6968862; doi:10.1371/journal.pone.0227613)
Supplement: S3 File — This file contains the information obtained from the machine-learning stage, from “Feature extraction” to “Dataset construction”. (ZIP) [file pone.0227613.s003.zip › d_0.5-30_AA-OA.csv]

Fp2	F4	C4	P4	O2	F8	T4	T6	Fz	Cz	Pz	Fp1	F3	C3	P3	O1	F7	T3	T5	Clase
9.7794	6.19	7.2316	4.1884	7.9582	1.5816	5.5102	5.5731	2.3589	0.7939	1.5851	6.5025	8.9936	2.356	3.1233	0.8428	4.878	3.9566	4.6871	OA
6.6808	3.9387	6.7597	5.5563	6.5546	4.6717	3.9931	3.1817	4.8825	6.4787	3.9897	4.8716	7.7619	4.7152	6.4637	6.6342	4.851	12.248	6.8024	OA
3.2713	3.326	6.6743	4.9284	0.81536	2.4402	4.3059	3.1286	2.4604	2.4859	4.7921	3.2331	3.096	4.1222	4.0008	3.8753	3.3647	2.3004	4.2868	AA
9.2685	9.6887	9.7335	8.6434	7.8512	7.3306	7.0239	7.9193	10.8215	10.3882	7.6583	8.8391	8.1872	8.5746	9.2846	8.2138	6.2008	6.4381	4.7193	AA
0	0.73654	0.77721	4.5949	3.3357	4.8315	3.704	6.6206	0.78927	6.5837	1.4398	1.4547	3.8263	6.8395	5.8345	6.4449	0.83332	1.4107	2.2066	AA
4.6548	6.3753	5.6199	2.2317	2.307	4.4803	0.70798	1.586	5.8127	2.1568	2.8712	3.0405	2.8727	3.7903	2.3404	6.1287	4.7444	4.7042	3.0049	AA
7.4309	6.4477	7.9087	7.4929	10.5694	8.1582	9.0675	4.0459	4.2746	0.76077	5.2638	6.9106	5.3746	4.5816	6.7684	5.5749	2.1994	2.2306	7.824	AA
6.0982	4.9177	6.2614	2.2287	6.0649	3.9625	6.7761	3.203	2.2066	3.6789	0.71157	3.8387	2.226	2.2266	1.6403	5.4837	5.3565	6.0422	7.1638	AA
6.5075	3.4017	3.354	3.768	6.4466	3.9425	7.3926	2.478	2.2484	0.76217	3.3258	2.2551	3.0796	3.4553	1.4867	2.6384	6.3097	2.4619	2.6685	OA
3.9861	4.8018	8.5454	7.4454	5.243	7.69	0.91195	1.7058	5.11	3.9142	5.8997	3.3705	4.0034	3.3459	4.9286	5.1747	4.0842	4.4064	7.0267	AA
0.76296	3.1585	3.064	0	4.7355	4.8511	5.4097	4.9101	0.74634	0.71233	0.73669	1.5756	1.5144	5.2866	3.0847	0.7385	3.8955	1.5312	4.7642	OA
11.7596	6.0068	9.8912	10.0601	9.9097	7.1749	12.1228	4.9538	10.5808	8.2456	6.2314	5.9582	7.9161	7.9934	2.3381	8.7158	10.7285	9.6371	10.8241	OA
2.1472	0	1.6189	4.0445	6.5249	0.82117	5.7986	3.2153	1.5601	0.75938	4.8789	0.82117	2.2576	6.2337	5.8022	0.76108	6.306	3.1467	2.3271	OA
7.4469	7.4846	7.2781	5.6899	4.1814	3.4027	4.0841	4.9773	7.4007	3.338	4.0166	8.8595	0.75844	7.5969	2.4802	3.1757	8.2	3.3901	6.5643	OA
5.2829	2.9527	6.0335	3.1006	6.4064	4.0918	4.6739	6.4257	6.6745	3.3365	3.758	2.3867	6.3648	3.8358	2.1934	7.599	6.4316	5.8327	7.25	OA
4.6523	10.3424	8.2719	3.1294	6.5648	2.3438	1.6327	3.3161	6.3845	4.7315	4.7555	7.2876	7.5084	0.77459	2.3261	4.6939	5.6152	4.6511	0.78511	AA
7.2386	7.2704	10.796	6.5213	9.174	6.2741	6.4435	6.3579	9.7407	6.4897	9.0968	11.1623	6.7514	11.4716	8.9912	7.2465	9.6503	10.8388	11.6402	AA
6.4721	9.1158	9.6085	9.7678	9.6484	7.1421	10.0414	7.0505	7.7367	9.6903	8.9454	8.9965	8.329	8.4478	9.9633	11.4054	7.5589	6.6586	10.372	OA
5.1085	4.86	6.6326	3.8875	3.9087	3.9463	2.3869	2.9848	3.3006	4.9314	6.4377	2.5065	5.0489	3.2807	4.1977	4.9059	5.052	4.0254	5.918	AA
7.3501	5.7381	6.8827	2.3704	4.8444	5.9723	3.0767	3.9352	5.1409	0.88541	4.8612	6.3584	6.6658	8.1121	4.704	1.6156	7.1961	7.1392	2.5967	OA
5.095	4.6731	4.2941	5.7031	7.4682	4.0695	6.7	7.4695	5.8972	3.8645	4.8694	0	1.5169	6.1144	7.829	4.8257	2.3242	0.73587	7.3352	AA
2.364	5.8058	4.2756	5.328	3.7335	2.3845	5.0078	3.7436	6.5155	0.783	3.7257	3.0313	6.3123	3.0798	7.1447	0.78274	3.7971	6.0913	6.3807	AA
3.806	3.0731	3.0853	3.0316	3.8651	3.9635	3.1744	2.4463	5.6517	2.2152	1.4842	5.6885	0.76958	2.386	3.0668	5.6851	3.0281	4.2291	2.3346	AA
4.6227	2.8823	4.877	6.3776	5.4913	7.7222	6.278	7.0402	3.4927	4.1538	7.8356	5.1224	5.8283	2.7427	5.7062	5.0484	5.0594	2.1198	4.9305	OA
8.3223	6.2459	9.7117	7.036	9.2638	6.5448	9.4436	9.2892	8.1221	8.1002	9.738	8.3497	3.1101	9.3856	6.2346	6.3875	5.5427	10.4157	7.1423	OA
4.7692	3.8976	4.6898	3.1711	3.0904	3.1306	8.3137	2.2505	7.105	4.8893	6.587	4.5731	7.483	4.7558	6.4367	3.8396	3.9802	4.7408	5.0071	OA
1.5248	7.0426	4.7938	7.3061	4.2394	3.9473	8.0644	5.9222	7.0658	5.4344	3.0993	4.6869	4.8106	7.6641	6.2184	8.8077	6.5409	5.362	1.5942	OA
2.2389	7.0296	8.4686	8.3816	5.5802	8.2039	6.7002	2.9087	0	3.7075	3.8043	7.7996	0	3.9416	9.9282	2.9372	3.1513	3.7272	6.5442	AA
