# Supplementary material for: A brain connectivity characterization of children with different levels of mathematical achievement based on graph metrics
Source: PLoS One. 2020 Jan 17;15(1):e0227613. doi: 10.1371/journal.pone.0227613 (PMC6968862; doi:10.1371/journal.pone.0227613)
Supplement: S3 File — This file contains the information obtained from the machine-learning stage, from “Feature extraction” to “Dataset construction”. (ZIP) [file pone.0227613.s003.zip › d_0.5-30_AA-LA.csv]

Fp2	F4	C4	P4	O2	F8	T4	T6	Fz	Cz	Pz	Fp1	F3	C3	P3	O1	F7	T3	T5	Clase
7.4469	7.4846	7.2781	5.6899	4.1814	3.4027	4.0841	4.9773	7.4007	3.338	4.0166	8.8595	0.75844	7.5969	2.4802	3.1757	8.2	3.3901	6.5643	LA
2.1472	0	1.6189	4.0445	6.5249	0.82117	5.7986	3.2153	1.5601	0.75938	4.8789	0.82117	2.2576	6.2337	5.8022	0.76108	6.306	3.1467	2.3271	LA
4.6546	1.4752	6.2754	2.5296	3.0223	6.5962	3.1425	4.7299	7.3549	6.5487	3.4944	7.232	3.1354	3.0094	6.2277	6.9354	5.6023	5.0251	3.8865	LA
4.6548	6.3753	5.6199	2.2317	2.307	4.4803	0.70798	1.586	5.8127	2.1568	2.8712	3.0405	2.8727	3.7903	2.3404	6.1287	4.7444	4.7042	3.0049	AA
4.6227	2.8823	4.877	6.3776	5.4913	7.7222	6.278	7.0402	3.4927	4.1538	7.8356	5.1224	5.8283	2.7427	5.7062	5.0484	5.0594	2.1198	4.9305	LA
2.364	5.8058	4.2756	5.328	3.7335	2.3845	5.0078	3.7436	6.5155	0.783	3.7257	3.0313	6.3123	3.0798	7.1447	0.78274	3.7971	6.0913	6.3807	AA
3.7185	2.9497	1.4423	1.4438	2.9831	5.3052	6.2269	4.0469	7.0539	2.3167	2.9666	4.1813	0.75588	1.4668	2.2897	1.4384	4.6222	8.7523	0.81264	LA
2.3797	2.3077	3.3851	4.924	1.5568	6.1027	2.3016	3.9227	2.3954	0.73354	1.708	7.1748	3.8816	4.1632	3.8553	7.4587	2.5607	5.1953	3.9754	LA
7.4309	6.4477	7.9087	7.4929	10.5694	8.1582	9.0675	4.0459	4.2746	0.76077	5.2638	6.9106	5.3746	4.5816	6.7684	5.5749	2.1994	2.2306	7.824	AA
2.2389	7.0296	8.4686	8.3816	5.5802	8.2039	6.7002	2.9087	0	3.7075	3.8043	7.7996	0	3.9416	9.9282	2.9372	3.1513	3.7272	6.5442	AA
3.9861	4.8018	8.5454	7.4454	5.243	7.69	0.91195	1.7058	5.11	3.9142	5.8997	3.3705	4.0034	3.3459	4.9286	5.1747	4.0842	4.4064	7.0267	AA
9.2685	9.6887	9.7335	8.6434	7.8512	7.3306	7.0239	7.9193	10.8215	10.3882	7.6583	8.8391	8.1872	8.5746	9.2846	8.2138	6.2008	6.4381	4.7193	AA
8.8506	6.1869	6.5252	0	1.4483	6.7159	7.1871	0.72196	4.4153	2.1671	1.5504	5.9857	1.4544	1.442	3.7255	2.9274	6.005	2.2249	1.4848	LA
5.2829	2.9527	6.0335	3.1006	6.4064	4.0918	4.6739	6.4257	6.6745	3.3365	3.758	2.3867	6.3648	3.8358	2.1934	7.599	6.4316	5.8327	7.25	LA
3.2713	3.326	6.6743	4.9284	0.81536	2.4402	4.3059	3.1286	2.4604	2.4859	4.7921	3.2331	3.096	4.1222	4.0008	3.8753	3.3647	2.3004	4.2868	AA
4.4465	1.4872	7.2449	6.5247	2.9639	5.2733	7.5109	1.4591	2.2082	3.8486	4.1732	2.9014	4.466	3.1262	3.6658	0.7853	3.0773	5.3273	6.0234	LA
5.095	4.6731	4.2941	5.7031	7.4682	4.0695	6.7	7.4695	5.8972	3.8645	4.8694	0	1.5169	6.1144	7.829	4.8257	2.3242	0.73587	7.3352	AA
4.6523	10.3424	8.2719	3.1294	6.5648	2.3438	1.6327	3.3161	6.3845	4.7315	4.7555	7.2876	7.5084	0.77459	2.3261	4.6939	5.6152	4.6511	0.78511	AA
5.4206	5.211	3.9099	3.1702	3.7618	9.4322	3.6254	7.2127	0.81825	4.6231	6.0012	7.4727	2.2558	5.4586	5.9272	6.2854	5.7865	5.6927	4.7738	LA
0.76075	0	6.4994	4.9599	2.3975	0	3.1838	1.7592	3.1126	4.7141	5.2542	3.8235	2.2061	0.81346	0.74934	6.3318	0.78485	0.87655	6.4184	LA
6.0371	5.6859	6.0468	4.745	4.1126	7.4859	7.5725	5.019	7.5536	3.961	4.087	5.5749	5.0914	3.8071	3.8967	7.1907	6.6832	2.3316	3.1374	LA
7.2386	7.2704	10.796	6.5213	9.174	6.2741	6.4435	6.3579	9.7407	6.4897	9.0968	11.1623	6.7514	11.4716	8.9912	7.2465	9.6503	10.8388	11.6402	AA
3.806	3.0731	3.0853	3.0316	3.8651	3.9635	3.1744	2.4463	5.6517	2.2152	1.4842	5.6885	0.76958	2.386	3.0668	5.6851	3.0281	4.2291	2.3346	AA
4.7692	3.8976	4.6898	3.1711	3.0904	3.1306	8.3137	2.2505	7.105	4.8893	6.587	4.5731	7.483	4.7558	6.4367	3.8396	3.9802	4.7408	5.0071	LA
6.5075	3.4017	3.354	3.768	6.4466	3.9425	7.3926	2.478	2.2484	0.76217	3.3258	2.2551	3.0796	3.4553	1.4867	2.6384	6.3097	2.4619	2.6685	LA
5.1085	4.86	6.6326	3.8875	3.9087	3.9463	2.3869	2.9848	3.3006	4.9314	6.4377	2.5065	5.0489	3.2807	4.1977	4.9059	5.052	4.0254	5.918	AA
6.0982	4.9177	6.2614	2.2287	6.0649	3.9625	6.7761	3.203	2.2066	3.6789	0.71157	3.8387	2.226	2.2266	1.6403	5.4837	5.3565	6.0422	7.1638	AA
0	0.73654	0.77721	4.5949	3.3357	4.8315	3.704	6.6206	0.78927	6.5837	1.4398	1.4547	3.8263	6.8395	5.8345	6.4449	0.83332	1.4107	2.2066	AA
9.7794	6.19	7.2316	4.1884	7.9582	1.5816	5.5102	5.5731	2.3589	0.7939	1.5851	6.5025	8.9936	2.356	3.1233	0.8428	4.878	3.9566	4.6871	LA
