# Supplementary material for: A brain connectivity characterization of children with different levels of mathematical achievement based on graph metrics
Source: PLoS One. 2020 Jan 17;15(1):e0227613. doi: 10.1371/journal.pone.0227613 (PMC6968862; doi:10.1371/journal.pone.0227613)
Supplement: S3 File — This file contains the information obtained from the machine-learning stage, from “Feature extraction” to “Dataset construction”. (ZIP) [file pone.0227613.s003.zip › C_theta_LA-OA.csv]

Fp2	F4	C4	P4	O2	F8	T4	T6	Fz	Cz	Pz	Fp1	F3	C3	P3	O1	F7	T3	T5	Clase
1	0.5	0.57143	0.74359	0.94545	0.64103	0.4	1	0.7619	0.79487	0.94545	0.66667	0.81818	0.79487	0.77273	0.86364	0.86364	0.86364	0.5	OA
0.90909	0.8	0.8	0.75735	0.85897	0.82051	0.89286	0.8	0.8381	0.86364	0.95556	0.78333	NaN	0.87879	0.92727	0.8	0.86667	0.8381	0.82418	LA
0.64286	0.33333	0.47273	0.5	0.4	1	0.67857	0.67857	0.50909	0.83333	0.38889	0.66667	0.53571	1	0.64286	0.5	0.33333	0.7	0.57143	LA
0.61905	0.58974	0.74545	0.60256	0.85714	0.70909	0.85714	0.70909	0.57778	0.67857	0.82143	0.71429	0.61905	0.60606	0.85714	0.57143	0.66667	0.4	0.60256	OA
0.60606	0.7	0.70909	0.56364	0.69697	0.71111	0.71111	0.64103	0.53571	0.82143	0.48889	0.60714	0.64103	0.55556	0.64286	0.62222	0.68182	0.59091	0.69697	LA
0.66667	0.60714	0.6	0.75556	0.7	0.53333	0.48485	0.53333	0.53333	0.66667	0.63636	0.70909	0.33333	0.86667	0.67857	0.73333	1	0.57576	0.85714	LA
0.74359	0	0.79048	0.82857	0.82051	0.8	0.86813	0.5	0.88889	0.82857	0.80303	1	0.85714	0.82051	0.75833	0.90909	0.83333	0.82857	0.83333	LA
0.77273	0.75556	0.6	1	0.83636	0.69091	0.78571	0.75824	0.61111	0.42857	0.90909	0.71429	0.82051	0.69524	0.76923	0.66667	0.82051	0.625	0.78205	LA
0.52778	0.73333	0.66667	1	0.52778	0.62222	0.59091	0.57778	0.61905	0.60606	0.4	0.63636	0.42857	0.72222	0.42857	0.67857	0.6	0.73333	0.68889	OA
0.70513	1	0.8	0.6	0.53333	0.85714	0.70513	0.68889	0.84444	0.77273	0.77273	0.70909	NaN	0.33333	0.60714	0.85714	0.64103	0.70513	0.6	LA
0.65152	0.68889	0.66667	0.78182	0.8	0.57778	0.69091	0.51667	0.52381	0.66667	0.69091	0.71111	0.89286	0.61538	0.67033	0.62821	0.66667	0.71429	0.72222	LA
0.8022	0.84615	0.85455	NaN	0.69231	0.89394	0.84615	0.75	0.84615	0.83333	0.72381	0.84848	NaN	0.46667	0.73333	0.77778	0.80769	0.90909	1	LA
0.65385	0.75556	0.65	0.81818	0.8	0.88889	0.69231	0.66667	0.66667	0.84444	0.75641	0.78571	0.8	1	0.77273	0.69231	0.72727	0.91667	0.61538	OA
0.78022	0.68333	0.79121	0.72222	0.68333	0.69444	0.63889	0.86111	0.87879	0.78788	1	0.83333	0.67033	0.86667	0.84848	0.83636	0.75758	0.74286	0.75824	OA
1	0.67857	0.5303	0.64286	0.50909	0.7619	0.56364	0.61111	0.64286	0.6	0.53571	0.61818	0.61111	0.71429	0.5	0.9	0.71429	1	0.75	OA
0.65455	0.57576	0.58974	0.67857	0.64286	0.53333	0.59091	0.5	0.78571	0.69091	0.7619	0.75	0.66667	0.66667	0.66667	0.73333	0.58974	0.78571	0.75	OA
0.58333	0.66667	0.5	0.33333	0.72222	0.33333	0.65455	0.53846	0.5	0.66667	0.80556	0.57778	0.62821	0.67273	0.65152	0.71429	0.68889	0.71429	0.68889	OA
0.63636	0.78788	0.75	0.65455	0.70513	0.7033	0.8	0.72727	0.33333	0.77778	0.78788	0.71795	0.6	0.76364	0.62222	0.78571	0.66667	0.62121	0.46667	LA
0.7619	0.5	0.53333	0.89091	0.79487	1	0.80303	0.72727	0.78205	0.5	0.79487	0.86667	0.75556	0.79487	0.83333	0.66667	0.80303	0.89091	1	LA
0.64103	0.75	0.78571	0.71111	0.72727	0.69444	0.69091	0.85714	1	0.80556	0.66667	0.5619	0.77778	0.77778	0.83333	0.59091	0.58242	0.82143	0.72727	OA
0.64286	0.64286	0.78182	0.84444	0.67273	0.80952	0.47273	0.78182	0.53846	0.82222	1	0.66667	0.75556	0.78571	0.90476	0.85714	0.66667	0.84444	0.78571	OA
0.74545	0.86111	0.70513	0.82143	0.78571	0.65385	0.72727	1	0.6381	0.71212	0.66667	0.61818	0.75556	1	0.53333	0.72222	0.65934	0.62821	0.66667	OA
0.53333	0.41667	0.4	0.53571	0.39286	0.46667	0.66667	0.49091	0.57143	0.46667	0.47222	0.42857	0.61905	0.7	0.66667	0.5	0.64286	0.4	0.44444	LA
0.63889	0.9	0.50909	0.62821	0.61818	0.59091	0.6	0.6	0.72222	0.66667	0.73333	1	0.68182	1	0.74545	0.68889	0.61905	0.78571	0.53571	OA
0.50909	0.61905	0.53571	0.6	0.66667	0.52381	0.73333	0.61111	0.71429	1	NaN	0.67857	0.42222	0.7	0.86667	0.35556	0.53571	0.61111	0.33333	LA
1	0.69091	0.75	0.63636	0.62821	0.56061	0.73333	0.73333	0.5	0.80556	0.80556	0.52747	0.64286	0.53333	0.64103	0.69444	0.71429	0.67949	0.58182	OA
0.39286	0.47222	0.55556	0.6	0.52381	0.48485	0.52778	0.66667	0.57778	0.47619	0.53571	0.42857	0.51111	0.61111	0.83333	0.33333	0.8	0.47222	0.61111	LA
0.67857	0.75	0.73333	0.86111	0.75758	0.61818	0.65385	0.69231	0.53571	0.5	0.75758	0.77273	0.83333	0.69697	0.53571	0.72727	0.8	0.77778	0.69697	OA
0.70909	0.77273	0.77273	0.65455	0.54286	0.88889	0.66667	0.66667	0.88889	0.86667	0.86111	0.6	0.67857	0.80952	0.74242	0.48485	0.61538	0.9	0.33333	LA
0.9697	0.9697	0.85897	0.9697	0.78022	0.78022	0.9697	0.61905	0.4	0.74359	0.66667	0.9697	1	0.78022	0.5619	0.53333	0.78022	0.7	1	OA
0.8	0.94444	0.75	0.53333	0.75	0.71429	0.73333	0.4	0.85714	0.7619	0.82222	0.8	0.82222	0.94444	0.94444	0.82143	0.57576	0.71429	0.8	OA
