# Supplementary material for: A brain connectivity characterization of children with different levels of mathematical achievement based on graph metrics
Source: PLoS One. 2020 Jan 17;15(1):e0227613. doi: 10.1371/journal.pone.0227613 (PMC6968862; doi:10.1371/journal.pone.0227613)
Supplement: S3 File — This file contains the information obtained from the machine-learning stage, from “Feature extraction” to “Dataset construction”. (ZIP) [file pone.0227613.s003.zip › C_theta_HA-OA.csv]

Fp2	F4	C4	P4	O2	F8	T4	T6	Fz	Cz	Pz	Fp1	F3	C3	P3	O1	F7	T3	T5	Clase
0.75641	0.57576	0.75556	0.46667	0.66667	0.78788	0.69091	0.71111	0.70909	0.68132	0.74359	0.57143	0.81818	0.7033	0.74359	0.67949	0.8	0.6	0.75	HA
0.90909	0.8	0.8	0.75735	0.85897	0.82051	0.89286	0.8	0.8381	0.86364	0.95556	0.78333	NaN	0.87879	0.92727	0.8	0.86667	0.8381	0.82418	OA
0.39286	0.47222	0.55556	0.6	0.52381	0.48485	0.52778	0.66667	0.57778	0.47619	0.53571	0.42857	0.51111	0.61111	0.83333	0.33333	0.8	0.47222	0.61111	OA
0.71795	0.68182	0.71795	0.78571	0.70513	0.71429	1	0.69444	0.77778	0.91667	0.82222	0.62637	0.64835	1	0.62222	0.66667	0.68182	0.70513	0.86667	OA
0.51111	0.51648	1	0.66667	0.66667	0.78571	0.53571	0.54545	0.63889	0.64444	0.71429	0.64286	0.61111	0.5	0.66667	0.71429	0.58333	0.5641	0.75	HA
0.74545	0.86111	0.70513	0.82143	0.78571	0.65385	0.72727	1	0.6381	0.71212	0.66667	0.61818	0.75556	1	0.53333	0.72222	0.65934	0.62821	0.66667	HA
0.8	0.94444	0.75	0.53333	0.75	0.71429	0.73333	0.4	0.85714	0.7619	0.82222	0.8	0.82222	0.94444	0.94444	0.82143	0.57576	0.71429	0.8	HA
0.70513	1	0.8	0.6	0.53333	0.85714	0.70513	0.68889	0.84444	0.77273	0.77273	0.70909	NaN	0.33333	0.60714	0.85714	0.64103	0.70513	0.6	OA
0.60606	0.7	0.70909	0.56364	0.69697	0.71111	0.71111	0.64103	0.53571	0.82143	0.48889	0.60714	0.64103	0.55556	0.64286	0.62222	0.68182	0.59091	0.69697	OA
0.67857	0.75	0.73333	0.86111	0.75758	0.61818	0.65385	0.69231	0.53571	0.5	0.75758	0.77273	0.83333	0.69697	0.53571	0.72727	0.8	0.77778	0.69697	HA
0.64103	0.58333	0.61905	0.86667	0.61905	0.60606	0.74242	0.69231	0.74242	0.6	0.75556	0.65455	0.74545	0.73333	0.66667	0.75	0.55556	0.83636	0.74545	HA
0.50909	0.61905	0.53571	0.6	0.66667	0.52381	0.73333	0.61111	0.71429	1	NaN	0.67857	0.42222	0.7	0.86667	0.35556	0.53571	0.61111	0.33333	OA
0.57143	0.46667	0.39286	0.42857	0.52381	0.57143	0.61111	0.42222	0.58333	NaN	0.46667	0.32143	0.66667	0.5	0.33333	0.58333	0.60714	0.33333	0.6	OA
0.63889	0.9	0.50909	0.62821	0.61818	0.59091	0.6	0.6	0.72222	0.66667	0.73333	1	0.68182	1	0.74545	0.68889	0.61905	0.78571	0.53571	OA
0.78022	0.68333	0.79121	0.72222	0.68333	0.69444	0.63889	0.86111	0.87879	0.78788	1	0.83333	0.67033	0.86667	0.84848	0.83636	0.75758	0.74286	0.75824	OA
0.52778	0.73333	0.66667	1	0.52778	0.62222	0.59091	0.57778	0.61905	0.60606	0.4	0.63636	0.42857	0.72222	0.42857	0.67857	0.6	0.73333	0.68889	OA
0.64286	0.33333	0.47273	0.5	0.4	1	0.67857	0.67857	0.50909	0.83333	0.38889	0.66667	0.53571	1	0.64286	0.5	0.33333	0.7	0.57143	OA
0.65385	0.75556	0.65	0.81818	0.8	0.88889	0.69231	0.66667	0.66667	0.84444	0.75641	0.78571	0.8	1	0.77273	0.69231	0.72727	0.91667	0.61538	HA
0.64103	0.75	0.78571	0.71111	0.72727	0.69444	0.69091	0.85714	1	0.80556	0.66667	0.5619	0.77778	0.77778	0.83333	0.59091	0.58242	0.82143	0.72727	HA
0.65455	0.57576	0.58974	0.67857	0.64286	0.53333	0.59091	0.5	0.78571	0.69091	0.7619	0.75	0.66667	0.66667	0.66667	0.73333	0.58974	0.78571	0.75	HA
0.7619	0.5	0.53333	0.89091	0.79487	1	0.80303	0.72727	0.78205	0.5	0.79487	0.86667	0.75556	0.79487	0.83333	0.66667	0.80303	0.89091	1	OA
1	0.69091	0.75	0.63636	0.62821	0.56061	0.73333	0.73333	0.5	0.80556	0.80556	0.52747	0.64286	0.53333	0.64103	0.69444	0.71429	0.67949	0.58182	HA
0.8	0.74359	0.69524	0.80556	0.76364	0.78182	0.63636	0.81818	0.75556	0.69524	1	0.8	0.85714	0.85455	0.64835	0.68571	0.7	0.69524	0.74359	HA
0.57143	0.7	0.55556	0.57143	0.46667	1	0.66667	0.33333	0.71429	0.75	0.75	0.66667	0.8	0.71429	0.6	0.56364	0.85714	0.61905	0.53333	OA
0.7	0.93333	0.66667	1	0.53333	0.61111	0.49091	0.6	0.66667	0.53333	0.55556	0.57778	0.86667	0.8	0.73333	0.54545	0.46429	0.58182	0.61905	HA
0.64286	0.64286	0.78182	0.84444	0.67273	0.80952	0.47273	0.78182	0.53846	0.82222	1	0.66667	0.75556	0.78571	0.90476	0.85714	0.66667	0.84444	0.78571	HA
0.55556	0.66667	0.65152	0.61111	0.80556	0.7619	0.7	0.71429	0.63636	0.57143	0.55556	0.6	0.77778	0.7619	0.53333	0.65152	0.52564	0.61818	0.6044	OA
0.66667	0.60714	0.85714	0.8022	0.83516	0.80952	0.82143	0.89394	0.69231	0.7619	0.88462	0.87179	0.92308	0.65934	0.80952	0.8022	0.85714	0.83516	0.86667	HA
0.63636	0.78788	0.75	0.65455	0.70513	0.7033	0.8	0.72727	0.33333	0.77778	0.78788	0.71795	0.6	0.76364	0.62222	0.78571	0.66667	0.62121	0.46667	OA
0.83333	0.75	0.75556	0.9	0.66667	0.96429	0.56364	0.58182	0.83333	0.62222	0.83333	0.56061	0.96429	0.52778	0.78571	0.66667	0.66667	0.65455	1	HA
0.53333	0.66667	0.86667	0.73333	0.66667	0.83636	0.69091	0.76364	0.78182	0.73333	0.92857	0.66667	0.67273	NaN	0.58333	0.71795	0.77273	1	0.55556	OA
