# Supplementary material for: A brain connectivity characterization of children with different levels of mathematical achievement based on graph metrics
Source: PLoS One. 2020 Jan 17;15(1):e0227613. doi: 10.1371/journal.pone.0227613 (PMC6968862; doi:10.1371/journal.pone.0227613)
Supplement: S3 File — This file contains the information obtained from the machine-learning stage, from “Feature extraction” to “Dataset construction”. (ZIP) [file pone.0227613.s003.zip › C_theta_HA-LA.csv]

Fp2	F4	C4	P4	O2	F8	T4	T6	Fz	Cz	Pz	Fp1	F3	C3	P3	O1	F7	T3	T5	Clase
0.51111	0.51648	1	0.66667	0.66667	0.78571	0.53571	0.54545	0.63889	0.64444	0.71429	0.64286	0.61111	0.5	0.66667	0.71429	0.58333	0.5641	0.75	HA
0.64103	0.58333	0.61905	0.86667	0.61905	0.60606	0.74242	0.69231	0.74242	0.6	0.75556	0.65455	0.74545	0.73333	0.66667	0.75	0.55556	0.83636	0.74545	HA
0.66667	0.60714	0.6	0.75556	0.7	0.53333	0.48485	0.53333	0.53333	0.66667	0.63636	0.70909	0.33333	0.86667	0.67857	0.73333	1	0.57576	0.85714	LA
0.90909	0.8	0.8	0.75735	0.85897	0.82051	0.89286	0.8	0.8381	0.86364	0.95556	0.78333	NaN	0.87879	0.92727	0.8	0.86667	0.8381	0.82418	LA
0.8022	0.84615	0.85455	NaN	0.69231	0.89394	0.84615	0.75	0.84615	0.83333	0.72381	0.84848	NaN	0.46667	0.73333	0.77778	0.80769	0.90909	1	LA
0.8	0.74359	0.69524	0.80556	0.76364	0.78182	0.63636	0.81818	0.75556	0.69524	1	0.8	0.85714	0.85455	0.64835	0.68571	0.7	0.69524	0.74359	HA
1	0.69091	0.75	0.63636	0.62821	0.56061	0.73333	0.73333	0.5	0.80556	0.80556	0.52747	0.64286	0.53333	0.64103	0.69444	0.71429	0.67949	0.58182	HA
0.77273	0.75556	0.6	1	0.83636	0.69091	0.78571	0.75824	0.61111	0.42857	0.90909	0.71429	0.82051	0.69524	0.76923	0.66667	0.82051	0.625	0.78205	LA
0.67857	0.75	0.73333	0.86111	0.75758	0.61818	0.65385	0.69231	0.53571	0.5	0.75758	0.77273	0.83333	0.69697	0.53571	0.72727	0.8	0.77778	0.69697	HA
0.70513	1	0.8	0.6	0.53333	0.85714	0.70513	0.68889	0.84444	0.77273	0.77273	0.70909	NaN	0.33333	0.60714	0.85714	0.64103	0.70513	0.6	LA
0.7619	0.5	0.53333	0.89091	0.79487	1	0.80303	0.72727	0.78205	0.5	0.79487	0.86667	0.75556	0.79487	0.83333	0.66667	0.80303	0.89091	1	LA
0.8	0.94444	0.75	0.53333	0.75	0.71429	0.73333	0.4	0.85714	0.7619	0.82222	0.8	0.82222	0.94444	0.94444	0.82143	0.57576	0.71429	0.8	HA
0.65455	0.57576	0.58974	0.67857	0.64286	0.53333	0.59091	0.5	0.78571	0.69091	0.7619	0.75	0.66667	0.66667	0.66667	0.73333	0.58974	0.78571	0.75	HA
0.64103	0.75	0.78571	0.71111	0.72727	0.69444	0.69091	0.85714	1	0.80556	0.66667	0.5619	0.77778	0.77778	0.83333	0.59091	0.58242	0.82143	0.72727	HA
0.75641	0.57576	0.75556	0.46667	0.66667	0.78788	0.69091	0.71111	0.70909	0.68132	0.74359	0.57143	0.81818	0.7033	0.74359	0.67949	0.8	0.6	0.75	HA
0.7	0.93333	0.66667	1	0.53333	0.61111	0.49091	0.6	0.66667	0.53333	0.55556	0.57778	0.86667	0.8	0.73333	0.54545	0.46429	0.58182	0.61905	HA
0.83333	0.75	0.75556	0.9	0.66667	0.96429	0.56364	0.58182	0.83333	0.62222	0.83333	0.56061	0.96429	0.52778	0.78571	0.66667	0.66667	0.65455	1	HA
0.70909	0.77273	0.77273	0.65455	0.54286	0.88889	0.66667	0.66667	0.88889	0.86667	0.86111	0.6	0.67857	0.80952	0.74242	0.48485	0.61538	0.9	0.33333	LA
0.66667	0.60714	0.85714	0.8022	0.83516	0.80952	0.82143	0.89394	0.69231	0.7619	0.88462	0.87179	0.92308	0.65934	0.80952	0.8022	0.85714	0.83516	0.86667	HA
0.64286	0.33333	0.47273	0.5	0.4	1	0.67857	0.67857	0.50909	0.83333	0.38889	0.66667	0.53571	1	0.64286	0.5	0.33333	0.7	0.57143	LA
0.63636	0.78788	0.75	0.65455	0.70513	0.7033	0.8	0.72727	0.33333	0.77778	0.78788	0.71795	0.6	0.76364	0.62222	0.78571	0.66667	0.62121	0.46667	LA
0.74359	0	0.79048	0.82857	0.82051	0.8	0.86813	0.5	0.88889	0.82857	0.80303	1	0.85714	0.82051	0.75833	0.90909	0.83333	0.82857	0.83333	LA
0.65152	0.68889	0.66667	0.78182	0.8	0.57778	0.69091	0.51667	0.52381	0.66667	0.69091	0.71111	0.89286	0.61538	0.67033	0.62821	0.66667	0.71429	0.72222	LA
0.39286	0.47222	0.55556	0.6	0.52381	0.48485	0.52778	0.66667	0.57778	0.47619	0.53571	0.42857	0.51111	0.61111	0.83333	0.33333	0.8	0.47222	0.61111	LA
0.50909	0.61905	0.53571	0.6	0.66667	0.52381	0.73333	0.61111	0.71429	1	NaN	0.67857	0.42222	0.7	0.86667	0.35556	0.53571	0.61111	0.33333	LA
0.65385	0.75556	0.65	0.81818	0.8	0.88889	0.69231	0.66667	0.66667	0.84444	0.75641	0.78571	0.8	1	0.77273	0.69231	0.72727	0.91667	0.61538	HA
0.74545	0.86111	0.70513	0.82143	0.78571	0.65385	0.72727	1	0.6381	0.71212	0.66667	0.61818	0.75556	1	0.53333	0.72222	0.65934	0.62821	0.66667	HA
0.64286	0.64286	0.78182	0.84444	0.67273	0.80952	0.47273	0.78182	0.53846	0.82222	1	0.66667	0.75556	0.78571	0.90476	0.85714	0.66667	0.84444	0.78571	HA
0.53333	0.41667	0.4	0.53571	0.39286	0.46667	0.66667	0.49091	0.57143	0.46667	0.47222	0.42857	0.61905	0.7	0.66667	0.5	0.64286	0.4	0.44444	LA
0.60606	0.7	0.70909	0.56364	0.69697	0.71111	0.71111	0.64103	0.53571	0.82143	0.48889	0.60714	0.64103	0.55556	0.64286	0.62222	0.68182	0.59091	0.69697	LA
