# Supplementary material for: A brain connectivity characterization of children with different levels of mathematical achievement based on graph metrics
Source: PLoS One. 2020 Jan 17;15(1):e0227613. doi: 10.1371/journal.pone.0227613 (PMC6968862; doi:10.1371/journal.pone.0227613)
Supplement: S3 File — This file contains the information obtained from the machine-learning stage, from “Feature extraction” to “Dataset construction”. (ZIP) [file pone.0227613.s003.zip › C_theta_HA-AA.csv]

Fp2	F4	C4	P4	O2	F8	T4	T6	Fz	Cz	Pz	Fp1	F3	C3	P3	O1	F7	T3	T5	Clase
1	0.69091	0.75	0.63636	0.62821	0.56061	0.73333	0.73333	0.5	0.80556	0.80556	0.52747	0.64286	0.53333	0.64103	0.69444	0.71429	0.67949	0.58182	HA
0.64103	0.75	0.78571	0.71111	0.72727	0.69444	0.69091	0.85714	1	0.80556	0.66667	0.5619	0.77778	0.77778	0.83333	0.59091	0.58242	0.82143	0.72727	HA
0.57143	0.46667	0.39286	0.42857	0.52381	0.57143	0.61111	0.42222	0.58333	NaN	0.46667	0.32143	0.66667	0.5	0.33333	0.58333	0.60714	0.33333	0.6	AA
0.64103	0.58333	0.61905	0.86667	0.61905	0.60606	0.74242	0.69231	0.74242	0.6	0.75556	0.65455	0.74545	0.73333	0.66667	0.75	0.55556	0.83636	0.74545	HA
0.51111	0.51648	1	0.66667	0.66667	0.78571	0.53571	0.54545	0.63889	0.64444	0.71429	0.64286	0.61111	0.5	0.66667	0.71429	0.58333	0.5641	0.75	HA
0.65455	0.57576	0.58974	0.67857	0.64286	0.53333	0.59091	0.5	0.78571	0.69091	0.7619	0.75	0.66667	0.66667	0.66667	0.73333	0.58974	0.78571	0.75	HA
0.75641	0.57576	0.75556	0.46667	0.66667	0.78788	0.69091	0.71111	0.70909	0.68132	0.74359	0.57143	0.81818	0.7033	0.74359	0.67949	0.8	0.6	0.75	HA
0.55556	0.66667	0.65152	0.61111	0.80556	0.7619	0.7	0.71429	0.63636	0.57143	0.55556	0.6	0.77778	0.7619	0.53333	0.65152	0.52564	0.61818	0.6044	AA
0.78022	0.68333	0.79121	0.72222	0.68333	0.69444	0.63889	0.86111	0.87879	0.78788	1	0.83333	0.67033	0.86667	0.84848	0.83636	0.75758	0.74286	0.75824	AA
0.65385	0.75556	0.65	0.81818	0.8	0.88889	0.69231	0.66667	0.66667	0.84444	0.75641	0.78571	0.8	1	0.77273	0.69231	0.72727	0.91667	0.61538	HA
0.67857	0.75	0.73333	0.86111	0.75758	0.61818	0.65385	0.69231	0.53571	0.5	0.75758	0.77273	0.83333	0.69697	0.53571	0.72727	0.8	0.77778	0.69697	HA
0.63889	0.9	0.50909	0.62821	0.61818	0.59091	0.6	0.6	0.72222	0.66667	0.73333	1	0.68182	1	0.74545	0.68889	0.61905	0.78571	0.53571	AA
0.8	0.94444	0.75	0.53333	0.75	0.71429	0.73333	0.4	0.85714	0.7619	0.82222	0.8	0.82222	0.94444	0.94444	0.82143	0.57576	0.71429	0.8	HA
0.74545	0.86111	0.70513	0.82143	0.78571	0.65385	0.72727	1	0.6381	0.71212	0.66667	0.61818	0.75556	1	0.53333	0.72222	0.65934	0.62821	0.66667	HA
0.58333	0.66667	0.5	0.33333	0.72222	0.33333	0.65455	0.53846	0.5	0.66667	0.80556	0.57778	0.62821	0.67273	0.65152	0.71429	0.68889	0.71429	0.68889	AA
0.9697	0.9697	0.85897	0.9697	0.78022	0.78022	0.9697	0.61905	0.4	0.74359	0.66667	0.9697	1	0.78022	0.5619	0.53333	0.78022	0.7	1	AA
1	0.5	0.57143	0.74359	0.94545	0.64103	0.4	1	0.7619	0.79487	0.94545	0.66667	0.81818	0.79487	0.77273	0.86364	0.86364	0.86364	0.5	AA
1	0.67857	0.5303	0.64286	0.50909	0.7619	0.56364	0.61111	0.64286	0.6	0.53571	0.61818	0.61111	0.71429	0.5	0.9	0.71429	1	0.75	AA
0.57143	0.7	0.55556	0.57143	0.46667	1	0.66667	0.33333	0.71429	0.75	0.75	0.66667	0.8	0.71429	0.6	0.56364	0.85714	0.61905	0.53333	AA
0.71795	0.33333	0.65152	0.71212	0.33333	0.72727	0.66667	0.83333	0.65934	0.68889	0.33333	0.7	0.77778	0.88889	0.57143	0.76364	0.78788	0.63636	0.83333	AA
0.64286	0.64286	0.78182	0.84444	0.67273	0.80952	0.47273	0.78182	0.53846	0.82222	1	0.66667	0.75556	0.78571	0.90476	0.85714	0.66667	0.84444	0.78571	HA
0.8	0.74359	0.69524	0.80556	0.76364	0.78182	0.63636	0.81818	0.75556	0.69524	1	0.8	0.85714	0.85455	0.64835	0.68571	0.7	0.69524	0.74359	HA
0.52778	0.73333	0.66667	1	0.52778	0.62222	0.59091	0.57778	0.61905	0.60606	0.4	0.63636	0.42857	0.72222	0.42857	0.67857	0.6	0.73333	0.68889	AA
0.7	0.93333	0.66667	1	0.53333	0.61111	0.49091	0.6	0.66667	0.53333	0.55556	0.57778	0.86667	0.8	0.73333	0.54545	0.46429	0.58182	0.61905	HA
0.71795	0.68182	0.71795	0.78571	0.70513	0.71429	1	0.69444	0.77778	0.91667	0.82222	0.62637	0.64835	1	0.62222	0.66667	0.68182	0.70513	0.86667	AA
0.53333	0.66667	0.86667	0.73333	0.66667	0.83636	0.69091	0.76364	0.78182	0.73333	0.92857	0.66667	0.67273	NaN	0.58333	0.71795	0.77273	1	0.55556	AA
0.83333	0.75	0.75556	0.9	0.66667	0.96429	0.56364	0.58182	0.83333	0.62222	0.83333	0.56061	0.96429	0.52778	0.78571	0.66667	0.66667	0.65455	1	HA
0.61905	0.58974	0.74545	0.60256	0.85714	0.70909	0.85714	0.70909	0.57778	0.67857	0.82143	0.71429	0.61905	0.60606	0.85714	0.57143	0.66667	0.4	0.60256	AA
0.66667	0.60714	0.85714	0.8022	0.83516	0.80952	0.82143	0.89394	0.69231	0.7619	0.88462	0.87179	0.92308	0.65934	0.80952	0.8022	0.85714	0.83516	0.86667	HA
