# Supplementary material for: A brain connectivity characterization of children with different levels of mathematical achievement based on graph metrics
Source: PLoS One. 2020 Jan 17;15(1):e0227613. doi: 10.1371/journal.pone.0227613 (PMC6968862; doi:10.1371/journal.pone.0227613)
Supplement: S3 File — This file contains the information obtained from the machine-learning stage, from “Feature extraction” to “Dataset construction”. (ZIP) [file pone.0227613.s003.zip › C_theta_AA-OA.csv]

Fp2	F4	C4	P4	O2	F8	T4	T6	Fz	Cz	Pz	Fp1	F3	C3	P3	O1	F7	T3	T5	Clase
0.64286	0.64286	0.78182	0.84444	0.67273	0.80952	0.47273	0.78182	0.53846	0.82222	1	0.66667	0.75556	0.78571	0.90476	0.85714	0.66667	0.84444	0.78571	OA
0.53333	0.66667	0.86667	0.73333	0.66667	0.83636	0.69091	0.76364	0.78182	0.73333	0.92857	0.66667	0.67273	NaN	0.58333	0.71795	0.77273	1	0.55556	AA
0.57143	0.46667	0.39286	0.42857	0.52381	0.57143	0.61111	0.42222	0.58333	NaN	0.46667	0.32143	0.66667	0.5	0.33333	0.58333	0.60714	0.33333	0.6	AA
0.39286	0.47222	0.55556	0.6	0.52381	0.48485	0.52778	0.66667	0.57778	0.47619	0.53571	0.42857	0.51111	0.61111	0.83333	0.33333	0.8	0.47222	0.61111	OA
0.64103	0.58333	0.61905	0.86667	0.61905	0.60606	0.74242	0.69231	0.74242	0.6	0.75556	0.65455	0.74545	0.73333	0.66667	0.75	0.55556	0.83636	0.74545	OA
0.9697	0.9697	0.85897	0.9697	0.78022	0.78022	0.9697	0.61905	0.4	0.74359	0.66667	0.9697	1	0.78022	0.5619	0.53333	0.78022	0.7	1	AA
0.71795	0.33333	0.65152	0.71212	0.33333	0.72727	0.66667	0.83333	0.65934	0.68889	0.33333	0.7	0.77778	0.88889	0.57143	0.76364	0.78788	0.63636	0.83333	AA
0.65152	0.68889	0.66667	0.78182	0.8	0.57778	0.69091	0.51667	0.52381	0.66667	0.69091	0.71111	0.89286	0.61538	0.67033	0.62821	0.66667	0.71429	0.72222	OA
0.66667	0.60714	0.85714	0.8022	0.83516	0.80952	0.82143	0.89394	0.69231	0.7619	0.88462	0.87179	0.92308	0.65934	0.80952	0.8022	0.85714	0.83516	0.86667	OA
0.63889	0.9	0.50909	0.62821	0.61818	0.59091	0.6	0.6	0.72222	0.66667	0.73333	1	0.68182	1	0.74545	0.68889	0.61905	0.78571	0.53571	AA
0.66667	0.60714	0.6	0.75556	0.7	0.53333	0.48485	0.53333	0.53333	0.66667	0.63636	0.70909	0.33333	0.86667	0.67857	0.73333	1	0.57576	0.85714	OA
0.58333	0.66667	0.5	0.33333	0.72222	0.33333	0.65455	0.53846	0.5	0.66667	0.80556	0.57778	0.62821	0.67273	0.65152	0.71429	0.68889	0.71429	0.68889	AA
0.64103	0.75	0.78571	0.71111	0.72727	0.69444	0.69091	0.85714	1	0.80556	0.66667	0.5619	0.77778	0.77778	0.83333	0.59091	0.58242	0.82143	0.72727	OA
0.77273	0.75556	0.6	1	0.83636	0.69091	0.78571	0.75824	0.61111	0.42857	0.90909	0.71429	0.82051	0.69524	0.76923	0.66667	0.82051	0.625	0.78205	OA
0.70909	0.77273	0.77273	0.65455	0.54286	0.88889	0.66667	0.66667	0.88889	0.86667	0.86111	0.6	0.67857	0.80952	0.74242	0.48485	0.61538	0.9	0.33333	OA
0.55556	0.66667	0.65152	0.61111	0.80556	0.7619	0.7	0.71429	0.63636	0.57143	0.55556	0.6	0.77778	0.7619	0.53333	0.65152	0.52564	0.61818	0.6044	AA
0.63636	0.78788	0.75	0.65455	0.70513	0.7033	0.8	0.72727	0.33333	0.77778	0.78788	0.71795	0.6	0.76364	0.62222	0.78571	0.66667	0.62121	0.46667	OA
0.75641	0.57576	0.75556	0.46667	0.66667	0.78788	0.69091	0.71111	0.70909	0.68132	0.74359	0.57143	0.81818	0.7033	0.74359	0.67949	0.8	0.6	0.75	OA
0.51111	0.51648	1	0.66667	0.66667	0.78571	0.53571	0.54545	0.63889	0.64444	0.71429	0.64286	0.61111	0.5	0.66667	0.71429	0.58333	0.5641	0.75	OA
0.67857	0.75	0.73333	0.86111	0.75758	0.61818	0.65385	0.69231	0.53571	0.5	0.75758	0.77273	0.83333	0.69697	0.53571	0.72727	0.8	0.77778	0.69697	OA
1	0.67857	0.5303	0.64286	0.50909	0.7619	0.56364	0.61111	0.64286	0.6	0.53571	0.61818	0.61111	0.71429	0.5	0.9	0.71429	1	0.75	AA
0.71795	0.68182	0.71795	0.78571	0.70513	0.71429	1	0.69444	0.77778	0.91667	0.82222	0.62637	0.64835	1	0.62222	0.66667	0.68182	0.70513	0.86667	AA
0.61905	0.58974	0.74545	0.60256	0.85714	0.70909	0.85714	0.70909	0.57778	0.67857	0.82143	0.71429	0.61905	0.60606	0.85714	0.57143	0.66667	0.4	0.60256	AA
1	0.5	0.57143	0.74359	0.94545	0.64103	0.4	1	0.7619	0.79487	0.94545	0.66667	0.81818	0.79487	0.77273	0.86364	0.86364	0.86364	0.5	AA
0.50909	0.61905	0.53571	0.6	0.66667	0.52381	0.73333	0.61111	0.71429	1	NaN	0.67857	0.42222	0.7	0.86667	0.35556	0.53571	0.61111	0.33333	OA
0.78022	0.68333	0.79121	0.72222	0.68333	0.69444	0.63889	0.86111	0.87879	0.78788	1	0.83333	0.67033	0.86667	0.84848	0.83636	0.75758	0.74286	0.75824	AA
0.57143	0.7	0.55556	0.57143	0.46667	1	0.66667	0.33333	0.71429	0.75	0.75	0.66667	0.8	0.71429	0.6	0.56364	0.85714	0.61905	0.53333	AA
0.52778	0.73333	0.66667	1	0.52778	0.62222	0.59091	0.57778	0.61905	0.60606	0.4	0.63636	0.42857	0.72222	0.42857	0.67857	0.6	0.73333	0.68889	AA
