# Supplementary material for: A brain connectivity characterization of children with different levels of mathematical achievement based on graph metrics
Source: PLoS One. 2020 Jan 17;15(1):e0227613. doi: 10.1371/journal.pone.0227613 (PMC6968862; doi:10.1371/journal.pone.0227613)
Supplement: S3 File — This file contains the information obtained from the machine-learning stage, from “Feature extraction” to “Dataset construction”. (ZIP) [file pone.0227613.s003.zip › C_theta_AA-LA.csv]

Fp2	F4	C4	P4	O2	F8	T4	T6	Fz	Cz	Pz	Fp1	F3	C3	P3	O1	F7	T3	T5	Clase
0.78022	0.68333	0.79121	0.72222	0.68333	0.69444	0.63889	0.86111	0.87879	0.78788	1	0.83333	0.67033	0.86667	0.84848	0.83636	0.75758	0.74286	0.75824	AA
0.50909	0.61905	0.53571	0.6	0.66667	0.52381	0.73333	0.61111	0.71429	1	NaN	0.67857	0.42222	0.7	0.86667	0.35556	0.53571	0.61111	0.33333	LA
0.74359	0	0.79048	0.82857	0.82051	0.8	0.86813	0.5	0.88889	0.82857	0.80303	1	0.85714	0.82051	0.75833	0.90909	0.83333	0.82857	0.83333	LA
0.71795	0.68182	0.71795	0.78571	0.70513	0.71429	1	0.69444	0.77778	0.91667	0.82222	0.62637	0.64835	1	0.62222	0.66667	0.68182	0.70513	0.86667	AA
0.53333	0.66667	0.86667	0.73333	0.66667	0.83636	0.69091	0.76364	0.78182	0.73333	0.92857	0.66667	0.67273	NaN	0.58333	0.71795	0.77273	1	0.55556	AA
0.55556	0.66667	0.65152	0.61111	0.80556	0.7619	0.7	0.71429	0.63636	0.57143	0.55556	0.6	0.77778	0.7619	0.53333	0.65152	0.52564	0.61818	0.6044	AA
0.58333	0.66667	0.5	0.33333	0.72222	0.33333	0.65455	0.53846	0.5	0.66667	0.80556	0.57778	0.62821	0.67273	0.65152	0.71429	0.68889	0.71429	0.68889	AA
0.77273	0.75556	0.6	1	0.83636	0.69091	0.78571	0.75824	0.61111	0.42857	0.90909	0.71429	0.82051	0.69524	0.76923	0.66667	0.82051	0.625	0.78205	LA
0.60606	0.7	0.70909	0.56364	0.69697	0.71111	0.71111	0.64103	0.53571	0.82143	0.48889	0.60714	0.64103	0.55556	0.64286	0.62222	0.68182	0.59091	0.69697	LA
0.39286	0.47222	0.55556	0.6	0.52381	0.48485	0.52778	0.66667	0.57778	0.47619	0.53571	0.42857	0.51111	0.61111	0.83333	0.33333	0.8	0.47222	0.61111	LA
0.8022	0.84615	0.85455	NaN	0.69231	0.89394	0.84615	0.75	0.84615	0.83333	0.72381	0.84848	NaN	0.46667	0.73333	0.77778	0.80769	0.90909	1	LA
0.65152	0.68889	0.66667	0.78182	0.8	0.57778	0.69091	0.51667	0.52381	0.66667	0.69091	0.71111	0.89286	0.61538	0.67033	0.62821	0.66667	0.71429	0.72222	LA
0.66667	0.60714	0.6	0.75556	0.7	0.53333	0.48485	0.53333	0.53333	0.66667	0.63636	0.70909	0.33333	0.86667	0.67857	0.73333	1	0.57576	0.85714	LA
0.9697	0.9697	0.85897	0.9697	0.78022	0.78022	0.9697	0.61905	0.4	0.74359	0.66667	0.9697	1	0.78022	0.5619	0.53333	0.78022	0.7	1	AA
0.71795	0.33333	0.65152	0.71212	0.33333	0.72727	0.66667	0.83333	0.65934	0.68889	0.33333	0.7	0.77778	0.88889	0.57143	0.76364	0.78788	0.63636	0.83333	AA
0.52778	0.73333	0.66667	1	0.52778	0.62222	0.59091	0.57778	0.61905	0.60606	0.4	0.63636	0.42857	0.72222	0.42857	0.67857	0.6	0.73333	0.68889	AA
0.90909	0.8	0.8	0.75735	0.85897	0.82051	0.89286	0.8	0.8381	0.86364	0.95556	0.78333	NaN	0.87879	0.92727	0.8	0.86667	0.8381	0.82418	LA
0.63636	0.78788	0.75	0.65455	0.70513	0.7033	0.8	0.72727	0.33333	0.77778	0.78788	0.71795	0.6	0.76364	0.62222	0.78571	0.66667	0.62121	0.46667	LA
1	0.67857	0.5303	0.64286	0.50909	0.7619	0.56364	0.61111	0.64286	0.6	0.53571	0.61818	0.61111	0.71429	0.5	0.9	0.71429	1	0.75	AA
0.61905	0.58974	0.74545	0.60256	0.85714	0.70909	0.85714	0.70909	0.57778	0.67857	0.82143	0.71429	0.61905	0.60606	0.85714	0.57143	0.66667	0.4	0.60256	AA
0.70909	0.77273	0.77273	0.65455	0.54286	0.88889	0.66667	0.66667	0.88889	0.86667	0.86111	0.6	0.67857	0.80952	0.74242	0.48485	0.61538	0.9	0.33333	LA
0.53333	0.41667	0.4	0.53571	0.39286	0.46667	0.66667	0.49091	0.57143	0.46667	0.47222	0.42857	0.61905	0.7	0.66667	0.5	0.64286	0.4	0.44444	LA
0.57143	0.7	0.55556	0.57143	0.46667	1	0.66667	0.33333	0.71429	0.75	0.75	0.66667	0.8	0.71429	0.6	0.56364	0.85714	0.61905	0.53333	AA
0.57143	0.46667	0.39286	0.42857	0.52381	0.57143	0.61111	0.42222	0.58333	NaN	0.46667	0.32143	0.66667	0.5	0.33333	0.58333	0.60714	0.33333	0.6	AA
0.64286	0.33333	0.47273	0.5	0.4	1	0.67857	0.67857	0.50909	0.83333	0.38889	0.66667	0.53571	1	0.64286	0.5	0.33333	0.7	0.57143	LA
0.7619	0.5	0.53333	0.89091	0.79487	1	0.80303	0.72727	0.78205	0.5	0.79487	0.86667	0.75556	0.79487	0.83333	0.66667	0.80303	0.89091	1	LA
0.70513	1	0.8	0.6	0.53333	0.85714	0.70513	0.68889	0.84444	0.77273	0.77273	0.70909	NaN	0.33333	0.60714	0.85714	0.64103	0.70513	0.6	LA
0.63889	0.9	0.50909	0.62821	0.61818	0.59091	0.6	0.6	0.72222	0.66667	0.73333	1	0.68182	1	0.74545	0.68889	0.61905	0.78571	0.53571	AA
1	0.5	0.57143	0.74359	0.94545	0.64103	0.4	1	0.7619	0.79487	0.94545	0.66667	0.81818	0.79487	0.77273	0.86364	0.86364	0.86364	0.5	AA
