# Supplementary material for: A brain connectivity characterization of children with different levels of mathematical achievement based on graph metrics
Source: PLoS One. 2020 Jan 17;15(1):e0227613. doi: 10.1371/journal.pone.0227613 (PMC6968862; doi:10.1371/journal.pone.0227613)
Supplement: S3 File — This file contains the information obtained from the machine-learning stage, from “Feature extraction” to “Dataset construction”. (ZIP) [file pone.0227613.s003.zip › C_delta_LA-OA.csv]

Fp2	F4	C4	P4	O2	F8	T4	T6	Fz	Cz	Pz	Fp1	F3	C3	P3	O1	F7	T3	T5	Clase
0.72727	0.75556	0.68182	0.78571	0.5	0.57143	0.77778	0.61905	0.51515	0.77778	0.6	0.72727	0.8	0.66667	0.55556	0.75556	0.74545	0.5	0.74545	LA
0.55556	0.47619	0.5	0.47222	0.46667	0.52381	0.42857	0.57143	0.57143	0.61905	0.55556	0.46429	0.61905	0.38889	0.57143	0.47619	0.47619	0.6	0.44444	OA
0.76923	0.77273	1	0.53333	0.93939	0.53333	0.79487	0.87273	0.80769	0.5	0.53571	0.33333	0.66667	0.84615	0.93939	0.87273	0.83333	0.89091	0.93939	LA
0.63636	0.77273	0.76923	0.80769	0.74725	0.4	0.73333	0.69444	0.57143	0.86667	0.86364	0.58333	0.73333	0.79487	0.72727	0.66667	0.57143	0.87273	0.73626	LA
0.69091	0.69231	0.6	0.76364	0.70909	0.69444	0.6	0.82222	0.63636	0.71111	0.7619	0.69444	0.6	0.67273	0.66667	0.65152	0.63636	0.70909	0.8	OA
0.71795	0.67857	0.70909	0.71429	0.69444	0.52778	0.78182	0.62222	0.83333	0.66667	0.66667	0.47619	0.70909	0.61538	0.84444	0.66667	0.71212	0.69231	0.69231	OA
0.78022	0.76923	0.69697	0.8	0.63636	0.75641	0.73333	0.75556	0.74286	0.88889	0.78788	0.74286	0.77273	0.68571	0.72527	0.58333	0.63889	0.73333	0.84444	LA
0.80952	0.7619	0.66667	0.64444	0.6	0.71429	0.58182	0.59091	0.48889	0.55556	0.60714	0.46667	0.66667	0.57576	0.75	0.53333	0.8	0.72222	0.80952	OA
0.6	0.33333	0.83636	0.72727	1	0.59091	0.69091	0.83636	0.6	0.72727	0.53333	0.96429	0.66667	0.65455	0.6	0.67949	0.71429	0.75758	0.77778	OA
0.66667	0.93333	0.95556	0.74242	0.66667	0.80769	1	0.52727	0.86364	0.7033	0.75824	0.87273	1	0.78788	0.76923	0.68889	0.75758	0.92727	0.52381	LA
0.69524	0.80952	0.69524	1	0.86364	0.66667	0.82143	0.79487	0.87879	0.74242	0.7619	0.90909	0.75824	0.71429	0.73333	0.78022	0.7	0.82051	0.65	LA
0.92857	0.6	0.66667	0.60714	0.61111	0.86111	0.66667	0.53333	0.66667	0.43636	0.77778	0.89286	0.66667	0.5	0.4	0.78571	0.60606	0.77778	0.6	LA
0.72222	0.33333	0.66667	0.72727	0.58333	0.83333	0.65714	0.66667	0.75758	0.63889	0.69231	0.76364	0.71111	0.82222	0.72727	0.71429	0.75758	0.69231	0.93333	LA
0.83636	0.72727	0.77273	0.65385	0.58182	1	0.75758	0.66667	0.93333	0.53333	0.4	0.51111	0.88889	0.42857	0.33333	0.53571	0.85455	0.81818	0.78182	OA
0.72727	0.7033	0.67033	0.8	0.71212	0.68889	0.68182	0.77273	0.63636	0.61818	0.42857	0.64835	0.75758	0.73333	0.6	0.71795	0.73077	0.61905	0.80952	OA
0.6	0.46667	0.46429	0.52381	0.71429	0.52381	0.73333	0.6	0.86667	0.64286	0.47273	0.46667	0.46429	0.46667	0.83333	0.83333	0.30556	0.44444	0.66667	LA
0.97222	0.83333	0.89091	0.5	0.66667	0.89394	0.83333	1	0.73626	0.70909	0.3	0.83333	0.69231	0.81818	0.46667	0.66667	0.93333	0.73626	0.84848	LA
0.75	0.61905	0.78788	0.78205	0.79487	0.74725	0.74242	0.74725	0.67273	0.81818	0.78788	0.72222	0.66667	0.73077	0.65833	0.79487	0.83636	1	0.72222	OA
0.4	0.67857	0.5	0.6	0.46667	0.6	0.93333	0.46667	0.8	0.66667	0.69444	1	0.93333	0.7	0.66667	0.6	0.42424	0.86667	0.55556	OA
0.72727	0.55556	0.6	0.77778	0.62121	0.56061	0.75556	0.49091	0.54545	0.59091	0.65152	0.71429	0.64286	0.68889	0.5	0.7	0.72727	0.58333	0.55556	LA
0.67857	0.87179	0.95455	1	0.72527	0.78022	0.85897	0.85897	0.4	0.88889	0.6	0.74359	0.87179	0.52381	0.75824	0.87179	0	0.33333	0.79121	OA
0.64286	0.61905	0.74545	0.57576	0.75758	0.73333	0.77778	0.8	0.52778	0.70513	0.72727	0.52381	0.63636	0.83333	0.86111	0.72727	0.63889	0.57576	0.66667	LA
0.8	0.67033	0.63333	0.77273	0.65441	0.90476	0.71429	0.81818	0.80556	0.96429	0.84444	0.73077	0.63235	0.77778	0.73333	0.75758	0.75758	0.82143	0.7033	OA
0.6	0.83333	0.50909	0.62821	0.70909	0.71429	0.82222	0.68182	0.8	0.57143	0.74545	0.72222	0.66667	0.61905	0.83333	0.57143	0.58333	0.65385	0.66667	OA
0.90909	0.75	0.75833	0.76667	0.78205	0.96364	0.86667	0.78788	0.89744	0.81818	0.70476	0.69935	0.83333	1	0.82418	0.92727	0.84615	0.80952	0.78022	OA
0.64286	0.65934	0.7033	0.46667	0.75758	0.71429	0.78788	0.33333	0.75758	0.86364	0.75641	0.78788	0.66667	0.92857	0.71429	0.72727	0.65455	0.5	0.75641	LA
0.64444	0.68889	0.75	0.7619	0.72222	0.61905	0.78571	0.41818	0.58333	0.52778	0.9	0.42857	0.60606	0.66667	0.52727	0.60714	0.5	0.64286	0.60714	LA
0.5	0.67273	0.86667	1	0.59341	0.55128	0.5	0.82222	0.81818	0.5	0.85714	0.69091	0.81818	0.8	0.7	1	0.69697	0.75	0.46429	OA
0.69444	0.82143	0.83333	0.65385	0.8	0.74242	0.53333	0.73333	1	0.53333	0.6044	0.8	0.65152	0.64286	0.85714	0.83333	0.66667	0.61538	0.6044	LA
0.84444	0.72727	0.71429	0.57576	0.76364	0.72222	0.75556	0.66667	0.57692	0.56364	0.7619	0.7	0.75556	0.71429	0.55556	0.84444	0.5303	0.46429	0.66667	OA
0.4	0.89091	0.5	0.93333	0.33333	0.6	0.89091	0.61818	0.77778	0.5	0.63736	0.81818	0.68182	0.71795	0.63736	0.72727	1	0.47619	0.67857	OA
