# Supplementary material for: A brain connectivity characterization of children with different levels of mathematical achievement based on graph metrics
Source: PLoS One. 2020 Jan 17;15(1):e0227613. doi: 10.1371/journal.pone.0227613 (PMC6968862; doi:10.1371/journal.pone.0227613)
Supplement: S3 File — This file contains the information obtained from the machine-learning stage, from “Feature extraction” to “Dataset construction”. (ZIP) [file pone.0227613.s003.zip › C_delta_HA-OA.csv]

Fp2	F4	C4	P4	O2	F8	T4	T6	Fz	Cz	Pz	Fp1	F3	C3	P3	O1	F7	T3	T5	Clase
0.55556	0.47619	0.5	0.47222	0.46667	0.52381	0.42857	0.57143	0.57143	0.61905	0.55556	0.46429	0.61905	0.38889	0.57143	0.47619	0.47619	0.6	0.44444	HA
0.86667	0.71111	0.62637	0.78182	0.67949	0.75556	0.74545	0.67273	0.60256	0.64286	0.75	0.3	0.86111	0.75556	0.75	0.53333	0.58974	0.62222	0.65455	HA
0.4	0.89091	0.5	0.93333	0.33333	0.6	0.89091	0.61818	0.77778	0.5	0.63736	0.81818	0.68182	0.71795	0.63736	0.72727	1	0.47619	0.67857	HA
0.90909	0.75	0.75833	0.76667	0.78205	0.96364	0.86667	0.78788	0.89744	0.81818	0.70476	0.69935	0.83333	1	0.82418	0.92727	0.84615	0.80952	0.78022	OA
0.5	0.67273	0.86667	1	0.59341	0.55128	0.5	0.82222	0.81818	0.5	0.85714	0.69091	0.81818	0.8	0.7	1	0.69697	0.75	0.46429	HA
0.80952	0.7619	0.66667	0.64444	0.6	0.71429	0.58182	0.59091	0.48889	0.55556	0.60714	0.46667	0.66667	0.57576	0.75	0.53333	0.8	0.72222	0.80952	HA
0.71429	0.61905	0.61818	0.61905	0.64444	0.6	0.64286	0.63889	0.5303	0.49451	0.72222	0.61905	0.16667	0.59091	0.66667	0.66667	0.6	0.55556	0.56364	HA
0.4	0.67857	0.5	0.6	0.46667	0.6	0.93333	0.46667	0.8	0.66667	0.69444	1	0.93333	0.7	0.66667	0.6	0.42424	0.86667	0.55556	OA
0.97143	0.97143	0.88333	0.88333	0.97143	0.52381	0.88333	1	0.97143	0.90476	0.97143	0.97143	1	1	0.88333	1	1	0.97143	0.97143	HA
0.72727	0.7033	0.67033	0.8	0.71212	0.68889	0.68182	0.77273	0.63636	0.61818	0.42857	0.64835	0.75758	0.73333	0.6	0.71795	0.73077	0.61905	0.80952	HA
0.81905	0.97222	0.69167	0.86813	0.83333	0.8	0.89744	1	0.93333	0.67273	0.81905	0.83333	0.71667	0.81905	0.82051	0.73077	0.79048	0.74286	0.90909	HA
0.72727	0.6	0.68889	0.66667	0.93333	0.5	0.58182	0.75	0.72727	0.62821	0.69091	0.67273	0.73333	0.75	0.66667	0.56364	0.64444	0.69091	0.33333	HA
0.64286	0.61905	0.74545	0.57576	0.75758	0.73333	0.77778	0.8	0.52778	0.70513	0.72727	0.52381	0.63636	0.83333	0.86111	0.72727	0.63889	0.57576	0.66667	OA
0.58182	0.66667	0.8	0.70909	0.60714	0.88889	0.89286	0.59091	0.66667	0.4	0.83333	0.64286	0.51111	0.52381	0.38889	0.75556	0.70909	0.63889	0.83333	HA
0.8	0.67033	0.63333	0.77273	0.65441	0.90476	0.71429	0.81818	0.80556	0.96429	0.84444	0.73077	0.63235	0.77778	0.73333	0.75758	0.75758	0.82143	0.7033	OA
0.66667	0.83636	0.73333	0.64286	1	0.84444	0.95238	0.67857	0.60256	0.69231	1	0.82222	0.77273	0.66667	0.69231	0.57576	0.52381	0.81818	0.91111	OA
0.72727	0.55556	0.6	0.77778	0.62121	0.56061	0.75556	0.49091	0.54545	0.59091	0.65152	0.71429	0.64286	0.68889	0.5	0.7	0.72727	0.58333	0.55556	OA
0.91111	0.71429	0.78022	0.64444	0.77273	0.93333	0.73626	1	0.93333	0.66667	0.87273	0.72381	0.94444	1	0.72381	0.85455	0.66667	0.90909	0.69167	OA
0.72222	0.33333	0.66667	0.72727	0.58333	0.83333	0.65714	0.66667	0.75758	0.63889	0.69231	0.76364	0.71111	0.82222	0.72727	0.71429	0.75758	0.69231	0.93333	OA
0.64444	0.68889	0.75	0.7619	0.72222	0.61905	0.78571	0.41818	0.58333	0.52778	0.9	0.42857	0.60606	0.66667	0.52727	0.60714	0.5	0.64286	0.60714	OA
0.83636	0.72727	0.77273	0.65385	0.58182	1	0.75758	0.66667	0.93333	0.53333	0.4	0.51111	0.88889	0.42857	0.33333	0.53571	0.85455	0.81818	0.78182	HA
0.75	0.61905	0.78788	0.78205	0.79487	0.74725	0.74242	0.74725	0.67273	0.81818	0.78788	0.72222	0.66667	0.73077	0.65833	0.79487	0.83636	1	0.72222	OA
0.72727	0.75556	0.68182	0.78571	0.5	0.57143	0.77778	0.61905	0.51515	0.77778	0.6	0.72727	0.8	0.66667	0.55556	0.75556	0.74545	0.5	0.74545	OA
0.76923	0.77273	1	0.53333	0.93939	0.53333	0.79487	0.87273	0.80769	0.5	0.53571	0.33333	0.66667	0.84615	0.93939	0.87273	0.83333	0.89091	0.93939	OA
0.6	0.33333	0.83636	0.72727	1	0.59091	0.69091	0.83636	0.6	0.72727	0.53333	0.96429	0.66667	0.65455	0.6	0.67949	0.71429	0.75758	0.77778	OA
0.84444	0.72727	0.71429	0.57576	0.76364	0.72222	0.75556	0.66667	0.57692	0.56364	0.7619	0.7	0.75556	0.71429	0.55556	0.84444	0.5303	0.46429	0.66667	HA
0.69524	0.80952	0.69524	1	0.86364	0.66667	0.82143	0.79487	0.87879	0.74242	0.7619	0.90909	0.75824	0.71429	0.73333	0.78022	0.7	0.82051	0.65	OA
0.78022	0.73333	0.67273	0.78788	0.79121	0.75238	0.7	0.83333	0.74725	0.8	1	0.83636	0.67273	0.85455	0.82051	0.79121	0.62821	0.75238	0.75238	HA
0.69091	0.69231	0.6	0.76364	0.70909	0.69444	0.6	0.82222	0.63636	0.71111	0.7619	0.69444	0.6	0.67273	0.66667	0.65152	0.63636	0.70909	0.8	OA
0.6	0.83333	0.50909	0.62821	0.70909	0.71429	0.82222	0.68182	0.8	0.57143	0.74545	0.72222	0.66667	0.61905	0.83333	0.57143	0.58333	0.65385	0.66667	HA
0.92857	0.6	0.66667	0.60714	0.61111	0.86111	0.66667	0.53333	0.66667	0.43636	0.77778	0.89286	0.66667	0.5	0.4	0.78571	0.60606	0.77778	0.6	OA
