# Supplementary material for: A brain connectivity characterization of children with different levels of mathematical achievement based on graph metrics
Source: PLoS One. 2020 Jan 17;15(1):e0227613. doi: 10.1371/journal.pone.0227613 (PMC6968862; doi:10.1371/journal.pone.0227613)
Supplement: S3 File — This file contains the information obtained from the machine-learning stage, from “Feature extraction” to “Dataset construction”. (ZIP) [file pone.0227613.s003.zip › C_delta_HA-LA.csv]

Fp2	F4	C4	P4	O2	F8	T4	T6	Fz	Cz	Pz	Fp1	F3	C3	P3	O1	F7	T3	T5	Clase
0.6	0.46667	0.46429	0.52381	0.71429	0.52381	0.73333	0.6	0.86667	0.64286	0.47273	0.46667	0.46429	0.46667	0.83333	0.83333	0.30556	0.44444	0.66667	LA
0.64286	0.61905	0.74545	0.57576	0.75758	0.73333	0.77778	0.8	0.52778	0.70513	0.72727	0.52381	0.63636	0.83333	0.86111	0.72727	0.63889	0.57576	0.66667	LA
0.72727	0.75556	0.68182	0.78571	0.5	0.57143	0.77778	0.61905	0.51515	0.77778	0.6	0.72727	0.8	0.66667	0.55556	0.75556	0.74545	0.5	0.74545	LA
0.63636	0.77273	0.76923	0.80769	0.74725	0.4	0.73333	0.69444	0.57143	0.86667	0.86364	0.58333	0.73333	0.79487	0.72727	0.66667	0.57143	0.87273	0.73626	LA
0.6	0.83333	0.50909	0.62821	0.70909	0.71429	0.82222	0.68182	0.8	0.57143	0.74545	0.72222	0.66667	0.61905	0.83333	0.57143	0.58333	0.65385	0.66667	HA
0.66667	0.93333	0.95556	0.74242	0.66667	0.80769	1	0.52727	0.86364	0.7033	0.75824	0.87273	1	0.78788	0.76923	0.68889	0.75758	0.92727	0.52381	LA
0.80952	0.7619	0.66667	0.64444	0.6	0.71429	0.58182	0.59091	0.48889	0.55556	0.60714	0.46667	0.66667	0.57576	0.75	0.53333	0.8	0.72222	0.80952	HA
0.81905	0.97222	0.69167	0.86813	0.83333	0.8	0.89744	1	0.93333	0.67273	0.81905	0.83333	0.71667	0.81905	0.82051	0.73077	0.79048	0.74286	0.90909	HA
0.4	0.89091	0.5	0.93333	0.33333	0.6	0.89091	0.61818	0.77778	0.5	0.63736	0.81818	0.68182	0.71795	0.63736	0.72727	1	0.47619	0.67857	HA
0.86667	0.71111	0.62637	0.78182	0.67949	0.75556	0.74545	0.67273	0.60256	0.64286	0.75	0.3	0.86111	0.75556	0.75	0.53333	0.58974	0.62222	0.65455	HA
0.84444	0.72727	0.71429	0.57576	0.76364	0.72222	0.75556	0.66667	0.57692	0.56364	0.7619	0.7	0.75556	0.71429	0.55556	0.84444	0.5303	0.46429	0.66667	HA
0.78022	0.73333	0.67273	0.78788	0.79121	0.75238	0.7	0.83333	0.74725	0.8	1	0.83636	0.67273	0.85455	0.82051	0.79121	0.62821	0.75238	0.75238	HA
0.83636	0.72727	0.77273	0.65385	0.58182	1	0.75758	0.66667	0.93333	0.53333	0.4	0.51111	0.88889	0.42857	0.33333	0.53571	0.85455	0.81818	0.78182	HA
0.58182	0.66667	0.8	0.70909	0.60714	0.88889	0.89286	0.59091	0.66667	0.4	0.83333	0.64286	0.51111	0.52381	0.38889	0.75556	0.70909	0.63889	0.83333	HA
0.64444	0.68889	0.75	0.7619	0.72222	0.61905	0.78571	0.41818	0.58333	0.52778	0.9	0.42857	0.60606	0.66667	0.52727	0.60714	0.5	0.64286	0.60714	LA
0.71429	0.61905	0.61818	0.61905	0.64444	0.6	0.64286	0.63889	0.5303	0.49451	0.72222	0.61905	0.16667	0.59091	0.66667	0.66667	0.6	0.55556	0.56364	HA
0.55556	0.47619	0.5	0.47222	0.46667	0.52381	0.42857	0.57143	0.57143	0.61905	0.55556	0.46429	0.61905	0.38889	0.57143	0.47619	0.47619	0.6	0.44444	HA
0.69444	0.82143	0.83333	0.65385	0.8	0.74242	0.53333	0.73333	1	0.53333	0.6044	0.8	0.65152	0.64286	0.85714	0.83333	0.66667	0.61538	0.6044	LA
0.92857	0.6	0.66667	0.60714	0.61111	0.86111	0.66667	0.53333	0.66667	0.43636	0.77778	0.89286	0.66667	0.5	0.4	0.78571	0.60606	0.77778	0.6	LA
0.72727	0.7033	0.67033	0.8	0.71212	0.68889	0.68182	0.77273	0.63636	0.61818	0.42857	0.64835	0.75758	0.73333	0.6	0.71795	0.73077	0.61905	0.80952	HA
0.72222	0.33333	0.66667	0.72727	0.58333	0.83333	0.65714	0.66667	0.75758	0.63889	0.69231	0.76364	0.71111	0.82222	0.72727	0.71429	0.75758	0.69231	0.93333	LA
0.76923	0.77273	1	0.53333	0.93939	0.53333	0.79487	0.87273	0.80769	0.5	0.53571	0.33333	0.66667	0.84615	0.93939	0.87273	0.83333	0.89091	0.93939	LA
0.72727	0.6	0.68889	0.66667	0.93333	0.5	0.58182	0.75	0.72727	0.62821	0.69091	0.67273	0.73333	0.75	0.66667	0.56364	0.64444	0.69091	0.33333	HA
0.69524	0.80952	0.69524	1	0.86364	0.66667	0.82143	0.79487	0.87879	0.74242	0.7619	0.90909	0.75824	0.71429	0.73333	0.78022	0.7	0.82051	0.65	LA
0.78022	0.76923	0.69697	0.8	0.63636	0.75641	0.73333	0.75556	0.74286	0.88889	0.78788	0.74286	0.77273	0.68571	0.72527	0.58333	0.63889	0.73333	0.84444	LA
0.64286	0.65934	0.7033	0.46667	0.75758	0.71429	0.78788	0.33333	0.75758	0.86364	0.75641	0.78788	0.66667	0.92857	0.71429	0.72727	0.65455	0.5	0.75641	LA
0.97222	0.83333	0.89091	0.5	0.66667	0.89394	0.83333	1	0.73626	0.70909	0.3	0.83333	0.69231	0.81818	0.46667	0.66667	0.93333	0.73626	0.84848	LA
0.97143	0.97143	0.88333	0.88333	0.97143	0.52381	0.88333	1	0.97143	0.90476	0.97143	0.97143	1	1	0.88333	1	1	0.97143	0.97143	HA
0.72727	0.55556	0.6	0.77778	0.62121	0.56061	0.75556	0.49091	0.54545	0.59091	0.65152	0.71429	0.64286	0.68889	0.5	0.7	0.72727	0.58333	0.55556	LA
0.5	0.67273	0.86667	1	0.59341	0.55128	0.5	0.82222	0.81818	0.5	0.85714	0.69091	0.81818	0.8	0.7	1	0.69697	0.75	0.46429	HA
