# Supplementary material for: A brain connectivity characterization of children with different levels of mathematical achievement based on graph metrics
Source: PLoS One. 2020 Jan 17;15(1):e0227613. doi: 10.1371/journal.pone.0227613 (PMC6968862; doi:10.1371/journal.pone.0227613)
Supplement: S3 File — This file contains the information obtained from the machine-learning stage, from “Feature extraction” to “Dataset construction”. (ZIP) [file pone.0227613.s003.zip › C_delta_HA-AA.csv]

Fp2	F4	C4	P4	O2	F8	T4	T6	Fz	Cz	Pz	Fp1	F3	C3	P3	O1	F7	T3	T5	Clase
0.72727	0.7033	0.67033	0.8	0.71212	0.68889	0.68182	0.77273	0.63636	0.61818	0.42857	0.64835	0.75758	0.73333	0.6	0.71795	0.73077	0.61905	0.80952	HA
0.66667	0.7	0.75	0.66667	0.6	0.68889	0.58333	0.4	0.55556	0.7619	0.83333	0.5	0.64286	0.64444	0.73333	0.51515	0.57778	0.67857	0.61905	AA
0.84444	0.72727	0.71429	0.57576	0.76364	0.72222	0.75556	0.66667	0.57692	0.56364	0.7619	0.7	0.75556	0.71429	0.55556	0.84444	0.5303	0.46429	0.66667	HA
0.66667	0.78571	0.75641	0.78788	0.88889	0.67857	0.84615	0.6	0.72527	0.86364	0.88889	0.82051	0.64286	0.7	0.72527	0.78205	0.66176	0.79121	0.81818	AA
0.83636	0.72727	0.77273	0.65385	0.58182	1	0.75758	0.66667	0.93333	0.53333	0.4	0.51111	0.88889	0.42857	0.33333	0.53571	0.85455	0.81818	0.78182	HA
0.6	0.33333	0.83636	0.72727	1	0.59091	0.69091	0.83636	0.6	0.72727	0.53333	0.96429	0.66667	0.65455	0.6	0.67949	0.71429	0.75758	0.77778	AA
0.8	0.67033	0.63333	0.77273	0.65441	0.90476	0.71429	0.81818	0.80556	0.96429	0.84444	0.73077	0.63235	0.77778	0.73333	0.75758	0.75758	0.82143	0.7033	AA
0.72727	0.6	0.68889	0.66667	0.93333	0.5	0.58182	0.75	0.72727	0.62821	0.69091	0.67273	0.73333	0.75	0.66667	0.56364	0.64444	0.69091	0.33333	HA
0.91111	0.71429	0.78022	0.64444	0.77273	0.93333	0.73626	1	0.93333	0.66667	0.87273	0.72381	0.94444	1	0.72381	0.85455	0.66667	0.90909	0.69167	AA
0.86667	0.71111	0.62637	0.78182	0.67949	0.75556	0.74545	0.67273	0.60256	0.64286	0.75	0.3	0.86111	0.75556	0.75	0.53333	0.58974	0.62222	0.65455	HA
0.53333	0.68182	0.73333	0.42857	0.53333	0.47273	0.66667	0.64444	0.68182	0.66667	0.65455	0.60606	0.5	0.66667	0.51111	0.64286	0.58333	0.83333	0.71111	AA
0.75	0.61905	0.78788	0.78205	0.79487	0.74725	0.74242	0.74725	0.67273	0.81818	0.78788	0.72222	0.66667	0.73077	0.65833	0.79487	0.83636	1	0.72222	AA
0.55556	0.47619	0.5	0.47222	0.46667	0.52381	0.42857	0.57143	0.57143	0.61905	0.55556	0.46429	0.61905	0.38889	0.57143	0.47619	0.47619	0.6	0.44444	HA
0.81905	0.97222	0.69167	0.86813	0.83333	0.8	0.89744	1	0.93333	0.67273	0.81905	0.83333	0.71667	0.81905	0.82051	0.73077	0.79048	0.74286	0.90909	HA
0.71429	0.61905	0.61818	0.61905	0.64444	0.6	0.64286	0.63889	0.5303	0.49451	0.72222	0.61905	0.16667	0.59091	0.66667	0.66667	0.6	0.55556	0.56364	HA
0.80952	0.7619	0.66667	0.64444	0.6	0.71429	0.58182	0.59091	0.48889	0.55556	0.60714	0.46667	0.66667	0.57576	0.75	0.53333	0.8	0.72222	0.80952	HA
0.90909	0.75	0.75833	0.76667	0.78205	0.96364	0.86667	0.78788	0.89744	0.81818	0.70476	0.69935	0.83333	1	0.82418	0.92727	0.84615	0.80952	0.78022	AA
0.97143	0.97143	0.88333	0.88333	0.97143	0.52381	0.88333	1	0.97143	0.90476	0.97143	0.97143	1	1	0.88333	1	1	0.97143	0.97143	HA
0.69091	0.69231	0.6	0.76364	0.70909	0.69444	0.6	0.82222	0.63636	0.71111	0.7619	0.69444	0.6	0.67273	0.66667	0.65152	0.63636	0.70909	0.8	AA
0.5	0.67273	0.86667	1	0.59341	0.55128	0.5	0.82222	0.81818	0.5	0.85714	0.69091	0.81818	0.8	0.7	1	0.69697	0.75	0.46429	HA
0.4	0.67857	0.5	0.6	0.46667	0.6	0.93333	0.46667	0.8	0.66667	0.69444	1	0.93333	0.7	0.66667	0.6	0.42424	0.86667	0.55556	AA
0.4	0.89091	0.5	0.93333	0.33333	0.6	0.89091	0.61818	0.77778	0.5	0.63736	0.81818	0.68182	0.71795	0.63736	0.72727	1	0.47619	0.67857	HA
0.58182	0.66667	0.8	0.70909	0.60714	0.88889	0.89286	0.59091	0.66667	0.4	0.83333	0.64286	0.51111	0.52381	0.38889	0.75556	0.70909	0.63889	0.83333	HA
0.6	0.83333	0.50909	0.62821	0.70909	0.71429	0.82222	0.68182	0.8	0.57143	0.74545	0.72222	0.66667	0.61905	0.83333	0.57143	0.58333	0.65385	0.66667	HA
0.67273	0.75556	0.67857	0.58242	0.8	0.64444	0.65455	0.73333	0.59091	0.7619	0.75	0.64286	0.92857	0.75	0.56044	0.66667	0.75	0.60606	0.64103	AA
0.71795	0.67857	0.70909	0.71429	0.69444	0.52778	0.78182	0.62222	0.83333	0.66667	0.66667	0.47619	0.70909	0.61538	0.84444	0.66667	0.71212	0.69231	0.69231	AA
0.66667	0.83636	0.73333	0.64286	1	0.84444	0.95238	0.67857	0.60256	0.69231	1	0.82222	0.77273	0.66667	0.69231	0.57576	0.52381	0.81818	0.91111	AA
0.67857	0.87179	0.95455	1	0.72527	0.78022	0.85897	0.85897	0.4	0.88889	0.6	0.74359	0.87179	0.52381	0.75824	0.87179	0	0.33333	0.79121	AA
0.78022	0.73333	0.67273	0.78788	0.79121	0.75238	0.7	0.83333	0.74725	0.8	1	0.83636	0.67273	0.85455	0.82051	0.79121	0.62821	0.75238	0.75238	HA
