# Supplementary material for: A brain connectivity characterization of children with different levels of mathematical achievement based on graph metrics
Source: PLoS One. 2020 Jan 17;15(1):e0227613. doi: 10.1371/journal.pone.0227613 (PMC6968862; doi:10.1371/journal.pone.0227613)
Supplement: S3 File — This file contains the information obtained from the machine-learning stage, from “Feature extraction” to “Dataset construction”. (ZIP) [file pone.0227613.s003.zip › C_delta_AA-OA.csv]

Fp2	F4	C4	P4	O2	F8	T4	T6	Fz	Cz	Pz	Fp1	F3	C3	P3	O1	F7	T3	T5	Clase
0.69444	0.82143	0.83333	0.65385	0.8	0.74242	0.53333	0.73333	1	0.53333	0.6044	0.8	0.65152	0.64286	0.85714	0.83333	0.66667	0.61538	0.6044	OA
0.84444	0.72727	0.71429	0.57576	0.76364	0.72222	0.75556	0.66667	0.57692	0.56364	0.7619	0.7	0.75556	0.71429	0.55556	0.84444	0.5303	0.46429	0.66667	OA
0.6	0.33333	0.83636	0.72727	1	0.59091	0.69091	0.83636	0.6	0.72727	0.53333	0.96429	0.66667	0.65455	0.6	0.67949	0.71429	0.75758	0.77778	AA
0.72727	0.6	0.68889	0.66667	0.93333	0.5	0.58182	0.75	0.72727	0.62821	0.69091	0.67273	0.73333	0.75	0.66667	0.56364	0.64444	0.69091	0.33333	OA
0.67273	0.75556	0.67857	0.58242	0.8	0.64444	0.65455	0.73333	0.59091	0.7619	0.75	0.64286	0.92857	0.75	0.56044	0.66667	0.75	0.60606	0.64103	AA
0.6	0.46667	0.46429	0.52381	0.71429	0.52381	0.73333	0.6	0.86667	0.64286	0.47273	0.46667	0.46429	0.46667	0.83333	0.83333	0.30556	0.44444	0.66667	OA
0.58182	0.66667	0.8	0.70909	0.60714	0.88889	0.89286	0.59091	0.66667	0.4	0.83333	0.64286	0.51111	0.52381	0.38889	0.75556	0.70909	0.63889	0.83333	OA
0.66667	0.78571	0.75641	0.78788	0.88889	0.67857	0.84615	0.6	0.72527	0.86364	0.88889	0.82051	0.64286	0.7	0.72527	0.78205	0.66176	0.79121	0.81818	AA
0.76923	0.77273	1	0.53333	0.93939	0.53333	0.79487	0.87273	0.80769	0.5	0.53571	0.33333	0.66667	0.84615	0.93939	0.87273	0.83333	0.89091	0.93939	OA
0.91111	0.71429	0.78022	0.64444	0.77273	0.93333	0.73626	1	0.93333	0.66667	0.87273	0.72381	0.94444	1	0.72381	0.85455	0.66667	0.90909	0.69167	AA
0.80952	0.7619	0.66667	0.64444	0.6	0.71429	0.58182	0.59091	0.48889	0.55556	0.60714	0.46667	0.66667	0.57576	0.75	0.53333	0.8	0.72222	0.80952	OA
0.64286	0.65934	0.7033	0.46667	0.75758	0.71429	0.78788	0.33333	0.75758	0.86364	0.75641	0.78788	0.66667	0.92857	0.71429	0.72727	0.65455	0.5	0.75641	OA
0.75	0.61905	0.78788	0.78205	0.79487	0.74725	0.74242	0.74725	0.67273	0.81818	0.78788	0.72222	0.66667	0.73077	0.65833	0.79487	0.83636	1	0.72222	AA
0.90909	0.75	0.75833	0.76667	0.78205	0.96364	0.86667	0.78788	0.89744	0.81818	0.70476	0.69935	0.83333	1	0.82418	0.92727	0.84615	0.80952	0.78022	AA
0.78022	0.76923	0.69697	0.8	0.63636	0.75641	0.73333	0.75556	0.74286	0.88889	0.78788	0.74286	0.77273	0.68571	0.72527	0.58333	0.63889	0.73333	0.84444	OA
0.86667	0.71111	0.62637	0.78182	0.67949	0.75556	0.74545	0.67273	0.60256	0.64286	0.75	0.3	0.86111	0.75556	0.75	0.53333	0.58974	0.62222	0.65455	OA
0.66667	0.83636	0.73333	0.64286	1	0.84444	0.95238	0.67857	0.60256	0.69231	1	0.82222	0.77273	0.66667	0.69231	0.57576	0.52381	0.81818	0.91111	AA
0.71795	0.67857	0.70909	0.71429	0.69444	0.52778	0.78182	0.62222	0.83333	0.66667	0.66667	0.47619	0.70909	0.61538	0.84444	0.66667	0.71212	0.69231	0.69231	AA
0.4	0.67857	0.5	0.6	0.46667	0.6	0.93333	0.46667	0.8	0.66667	0.69444	1	0.93333	0.7	0.66667	0.6	0.42424	0.86667	0.55556	AA
0.69091	0.69231	0.6	0.76364	0.70909	0.69444	0.6	0.82222	0.63636	0.71111	0.7619	0.69444	0.6	0.67273	0.66667	0.65152	0.63636	0.70909	0.8	AA
0.97222	0.83333	0.89091	0.5	0.66667	0.89394	0.83333	1	0.73626	0.70909	0.3	0.83333	0.69231	0.81818	0.46667	0.66667	0.93333	0.73626	0.84848	OA
0.67857	0.87179	0.95455	1	0.72527	0.78022	0.85897	0.85897	0.4	0.88889	0.6	0.74359	0.87179	0.52381	0.75824	0.87179	0	0.33333	0.79121	AA
0.66667	0.7	0.75	0.66667	0.6	0.68889	0.58333	0.4	0.55556	0.7619	0.83333	0.5	0.64286	0.64444	0.73333	0.51515	0.57778	0.67857	0.61905	AA
0.53333	0.68182	0.73333	0.42857	0.53333	0.47273	0.66667	0.64444	0.68182	0.66667	0.65455	0.60606	0.5	0.66667	0.51111	0.64286	0.58333	0.83333	0.71111	AA
0.72727	0.55556	0.6	0.77778	0.62121	0.56061	0.75556	0.49091	0.54545	0.59091	0.65152	0.71429	0.64286	0.68889	0.5	0.7	0.72727	0.58333	0.55556	OA
0.6	0.83333	0.50909	0.62821	0.70909	0.71429	0.82222	0.68182	0.8	0.57143	0.74545	0.72222	0.66667	0.61905	0.83333	0.57143	0.58333	0.65385	0.66667	OA
0.4	0.89091	0.5	0.93333	0.33333	0.6	0.89091	0.61818	0.77778	0.5	0.63736	0.81818	0.68182	0.71795	0.63736	0.72727	1	0.47619	0.67857	OA
0.8	0.67033	0.63333	0.77273	0.65441	0.90476	0.71429	0.81818	0.80556	0.96429	0.84444	0.73077	0.63235	0.77778	0.73333	0.75758	0.75758	0.82143	0.7033	AA
