# Supplementary material for: A brain connectivity characterization of children with different levels of mathematical achievement based on graph metrics
Source: PLoS One. 2020 Jan 17;15(1):e0227613. doi: 10.1371/journal.pone.0227613 (PMC6968862; doi:10.1371/journal.pone.0227613)
Supplement: S3 File — This file contains the information obtained from the machine-learning stage, from “Feature extraction” to “Dataset construction”. (ZIP) [file pone.0227613.s003.zip › C_delta_AA-LA.csv]

Fp2	F4	C4	P4	O2	F8	T4	T6	Fz	Cz	Pz	Fp1	F3	C3	P3	O1	F7	T3	T5	Clase
0.66667	0.78571	0.75641	0.78788	0.88889	0.67857	0.84615	0.6	0.72527	0.86364	0.88889	0.82051	0.64286	0.7	0.72527	0.78205	0.66176	0.79121	0.81818	AA
0.66667	0.83636	0.73333	0.64286	1	0.84444	0.95238	0.67857	0.60256	0.69231	1	0.82222	0.77273	0.66667	0.69231	0.57576	0.52381	0.81818	0.91111	AA
0.90909	0.75	0.75833	0.76667	0.78205	0.96364	0.86667	0.78788	0.89744	0.81818	0.70476	0.69935	0.83333	1	0.82418	0.92727	0.84615	0.80952	0.78022	AA
0.72727	0.55556	0.6	0.77778	0.62121	0.56061	0.75556	0.49091	0.54545	0.59091	0.65152	0.71429	0.64286	0.68889	0.5	0.7	0.72727	0.58333	0.55556	LA
0.71795	0.67857	0.70909	0.71429	0.69444	0.52778	0.78182	0.62222	0.83333	0.66667	0.66667	0.47619	0.70909	0.61538	0.84444	0.66667	0.71212	0.69231	0.69231	AA
0.63636	0.77273	0.76923	0.80769	0.74725	0.4	0.73333	0.69444	0.57143	0.86667	0.86364	0.58333	0.73333	0.79487	0.72727	0.66667	0.57143	0.87273	0.73626	LA
0.6	0.46667	0.46429	0.52381	0.71429	0.52381	0.73333	0.6	0.86667	0.64286	0.47273	0.46667	0.46429	0.46667	0.83333	0.83333	0.30556	0.44444	0.66667	LA
0.72222	0.33333	0.66667	0.72727	0.58333	0.83333	0.65714	0.66667	0.75758	0.63889	0.69231	0.76364	0.71111	0.82222	0.72727	0.71429	0.75758	0.69231	0.93333	LA
0.66667	0.93333	0.95556	0.74242	0.66667	0.80769	1	0.52727	0.86364	0.7033	0.75824	0.87273	1	0.78788	0.76923	0.68889	0.75758	0.92727	0.52381	LA
0.64286	0.61905	0.74545	0.57576	0.75758	0.73333	0.77778	0.8	0.52778	0.70513	0.72727	0.52381	0.63636	0.83333	0.86111	0.72727	0.63889	0.57576	0.66667	LA
0.76923	0.77273	1	0.53333	0.93939	0.53333	0.79487	0.87273	0.80769	0.5	0.53571	0.33333	0.66667	0.84615	0.93939	0.87273	0.83333	0.89091	0.93939	LA
0.64286	0.65934	0.7033	0.46667	0.75758	0.71429	0.78788	0.33333	0.75758	0.86364	0.75641	0.78788	0.66667	0.92857	0.71429	0.72727	0.65455	0.5	0.75641	LA
0.66667	0.7	0.75	0.66667	0.6	0.68889	0.58333	0.4	0.55556	0.7619	0.83333	0.5	0.64286	0.64444	0.73333	0.51515	0.57778	0.67857	0.61905	AA
0.69524	0.80952	0.69524	1	0.86364	0.66667	0.82143	0.79487	0.87879	0.74242	0.7619	0.90909	0.75824	0.71429	0.73333	0.78022	0.7	0.82051	0.65	LA
0.72727	0.75556	0.68182	0.78571	0.5	0.57143	0.77778	0.61905	0.51515	0.77778	0.6	0.72727	0.8	0.66667	0.55556	0.75556	0.74545	0.5	0.74545	LA
0.75	0.61905	0.78788	0.78205	0.79487	0.74725	0.74242	0.74725	0.67273	0.81818	0.78788	0.72222	0.66667	0.73077	0.65833	0.79487	0.83636	1	0.72222	AA
0.67273	0.75556	0.67857	0.58242	0.8	0.64444	0.65455	0.73333	0.59091	0.7619	0.75	0.64286	0.92857	0.75	0.56044	0.66667	0.75	0.60606	0.64103	AA
0.6	0.33333	0.83636	0.72727	1	0.59091	0.69091	0.83636	0.6	0.72727	0.53333	0.96429	0.66667	0.65455	0.6	0.67949	0.71429	0.75758	0.77778	AA
0.53333	0.68182	0.73333	0.42857	0.53333	0.47273	0.66667	0.64444	0.68182	0.66667	0.65455	0.60606	0.5	0.66667	0.51111	0.64286	0.58333	0.83333	0.71111	AA
0.69444	0.82143	0.83333	0.65385	0.8	0.74242	0.53333	0.73333	1	0.53333	0.6044	0.8	0.65152	0.64286	0.85714	0.83333	0.66667	0.61538	0.6044	LA
0.91111	0.71429	0.78022	0.64444	0.77273	0.93333	0.73626	1	0.93333	0.66667	0.87273	0.72381	0.94444	1	0.72381	0.85455	0.66667	0.90909	0.69167	AA
0.78022	0.76923	0.69697	0.8	0.63636	0.75641	0.73333	0.75556	0.74286	0.88889	0.78788	0.74286	0.77273	0.68571	0.72527	0.58333	0.63889	0.73333	0.84444	LA
0.64444	0.68889	0.75	0.7619	0.72222	0.61905	0.78571	0.41818	0.58333	0.52778	0.9	0.42857	0.60606	0.66667	0.52727	0.60714	0.5	0.64286	0.60714	LA
0.69091	0.69231	0.6	0.76364	0.70909	0.69444	0.6	0.82222	0.63636	0.71111	0.7619	0.69444	0.6	0.67273	0.66667	0.65152	0.63636	0.70909	0.8	AA
0.8	0.67033	0.63333	0.77273	0.65441	0.90476	0.71429	0.81818	0.80556	0.96429	0.84444	0.73077	0.63235	0.77778	0.73333	0.75758	0.75758	0.82143	0.7033	AA
0.4	0.67857	0.5	0.6	0.46667	0.6	0.93333	0.46667	0.8	0.66667	0.69444	1	0.93333	0.7	0.66667	0.6	0.42424	0.86667	0.55556	AA
0.92857	0.6	0.66667	0.60714	0.61111	0.86111	0.66667	0.53333	0.66667	0.43636	0.77778	0.89286	0.66667	0.5	0.4	0.78571	0.60606	0.77778	0.6	LA
0.67857	0.87179	0.95455	1	0.72527	0.78022	0.85897	0.85897	0.4	0.88889	0.6	0.74359	0.87179	0.52381	0.75824	0.87179	0	0.33333	0.79121	AA
0.97222	0.83333	0.89091	0.5	0.66667	0.89394	0.83333	1	0.73626	0.70909	0.3	0.83333	0.69231	0.81818	0.46667	0.66667	0.93333	0.73626	0.84848	LA
