# Supplementary material for: A brain connectivity characterization of children with different levels of mathematical achievement based on graph metrics
Source: PLoS One. 2020 Jan 17;15(1):e0227613. doi: 10.1371/journal.pone.0227613 (PMC6968862; doi:10.1371/journal.pone.0227613)
Supplement: S3 File — This file contains the information obtained from the machine-learning stage, from “Feature extraction” to “Dataset construction”. (ZIP) [file pone.0227613.s003.zip › C_beta_LA-OA.csv]

Fp2	F4	C4	P4	O2	F8	T4	T6	Fz	Cz	Pz	Fp1	F3	C3	P3	O1	F7	T3	T5	Clase
0	0.47619	0.8	0.33333	0.26667	0.3	0.47619	1	0.57143	0.66667	0.66667	0.33333	NaN	NaN	1	1	0.66667	0.5	0.6	OA
0.85714	0.46667	0.82143	0.85714	0.51282	0.73333	0.57143	0.5	NaN	0.83333	0.4	0.6	0.6	0.83333	0.73333	NaN	0.64444	0.4	0.41818	LA
0.82143	0.5	0.7	0.8	0.69444	0.63889	0.43636	0.65455	0.5	0.46667	0.33333	1	0.53571	0.53846	NaN	0.66667	0.65455	0.78571	0.77778	OA
0.73333	0.53333	0.38889	0.42857	0.38095	0.53571	0.42857	0.66667	0.83333	0.66667	0.66667	0.5	0.58333	0.71429	0.46667	0.66667	0.46429	0.41026	0.61111	OA
0.52778	0.80952	0.5	0.52381	0.47619	0.64286	0.83333	0.86667	0.5	0.83333	0.33333	0.42222	1	0.41667	0.66667	0.5	0.38462	0.57143	0.69444	LA
0.41667	1	0.53571	1	1	0.78571	0.86667	0.75	0.56364	0.69444	0.6	0.62222	1	0.66667	0.57143	0.37778	0.55556	0.64444	0.64286	LA
0.42857	1	0.46429	0.8	0.39286	0.5	0.5	1	NaN	0.5	0.57143	0.16667	0.61905	0.38095	NaN	NaN	0	0.6	0.52778	LA
0.66667	0.70476	0.74725	0.73077	0.64286	0.68382	0.8022	0.79121	0.83333	0.71111	0.93333	0.725	0.75556	0.72527	0.66667	0.71429	0.83333	0.80769	0.75758	LA
0.8	0.64286	0.63889	0.57143	0.57778	0.67857	0.47273	0.6	0.57143	0.6	0.61905	0.62222	0.51111	0.43636	0.46429	0.53333	0.5	0.42857	0.46667	OA
0.71429	0.56061	0.67949	0.66667	0.71429	0.63636	0.62857	0.78571	0.66667	0.60714	0.66667	0.57778	0.66667	0.65455	0.62222	0.63636	0.71212	0.5641	0.62637	OA
0.66667	0.53333	0.85714	0.7	0.66667	0.42857	0.51111	0.83333	0.44444	0.44444	0.39286	0.53333	0.66667	0.5	0.7	1	0.66667	0.4	1	OA
0.51429	0.48889	0.85714	0.46667	0.64444	0.60606	0.63636	0.85714	0.52778	1	0.33333	0.77778	0.58333	0.5	0.73333	0.46667	0.67273	0.55556	0.7619	LA
0.4	0.7619	0.62222	0.61111	0.90476	0.52727	0.90476	0.5	0.66667	0.7	0.73333	0.55556	0.4	0.4	0.46429	0.5	0.66667	0.38095	0.93333	OA
0.44444	0.48889	0.61905	0.6	0.60714	0.6	0.6	0.46429	0.42857	0.42857	0.66667	0.66667	0.53333	0.4	0.73333	0.47273	0.5	0.4	0.5	LA
0.54545	0.66667	0.7	0.53333	0.8	0.47436	0.66667	0.53846	0.61905	0.6	0.51282	0.61818	NaN	1	0.51111	0.90476	0.83333	0.85714	0.56364	LA
0.46667	0.38095	0.66667	0.4697	0.64444	0.66667	0.63889	0.54545	0.66667	0.64286	0.51111	0.5	0.42222	0.47222	0.53333	0.83333	0.86667	0.66667	0.71429	LA
0.54545	0.71111	0.61111	0.9	0.9	0.68889	0.65455	0.65455	0.72222	0.68182	0.64103	0.67857	0.65455	0.68889	0.65385	0.8	0.58974	0.64103	0.61538	OA
0.52727	0.71429	0.52381	0.80952	0.42857	0.86667	0.5303	0.71429	0.47222	0.46667	0.51111	0.66667	0.60714	0.66667	0.4	0.41818	0.57778	0.53846	0.56364	OA
0.52727	0.6	0.53571	0.55556	0.71429	0.47273	0.73333	0.67857	0.61905	0.6	0.66667	0.44872	0.6	0.46429	0.57143	0.48718	0.51111	0.66667	0.47619	OA
0.5	0.62222	0.54545	0.53333	0.61111	0.61905	0.4	0.52381	0.55128	0.64444	0.44444	0.62222	0.65455	0.53333	0.66667	0.8	0.52778	0.54545	0.52381	OA
0.61905	0.6	0.4	0.71429	0.61905	0.8	0.42857	0.66667	0.51282	0.5	0.51282	0.71429	0.49091	0.61111	0.67857	1	0.46667	0.56364	0.53571	OA
0.66667	0.4	0	0.33333	1	0.33333	0.46667	1	1	NaN	0.46667	0.5	0.33333	0.33333	0.53333	0.3	0.33333	NaN	0.66667	LA
0.55556	0.71429	0.80952	0.26667	0.35714	0.6	0.66667	0.47619	0.80952	0.42857	0.53333	0.6	0.66667	0.46429	0.4	0.56364	0.5	0.5	0.5	OA
0.61111	0.46667	0.61111	0.47619	0.61905	0.49091	0.56364	0.6	0.51111	0.33333	0.5	0.44444	0.5	0.67857	0.39286	0.52381	0.60714	0.41667	0.46429	OA
0.5	0.46429	0.5303	0.68889	0.4	NaN	0.44444	0.66667	0.50909	0.80952	0.62222	0.63889	0.63889	0.46429	0.5	0.75	0.7	0.5	0.75	LA
0.5	0.5	0.5	0.52381	0.33333	0.46667	0.5	0.5	0.46429	0.3	0.47619	0.57143	0.53571	0.5	0.57143	0.83333	0.33333	0.44444	0.5	OA
0.57576	0.56364	0.57576	NaN	0.58333	0.71429	0.48889	0.60714	0.8	0.61905	0.7	0.66667	0.53571	0.66667	0.53571	0.46429	0.53571	NaN	1	LA
0.33333	0.66667	0.33333	0.53333	0.66667	0.33333	0.57143	0.33333	0.4	0.2	0.38095	0.33333	0.57143	0.66667	0.66667	0.5	0.66667	0.33333	0.5	LA
0.38095	0.66667	0.6	1	1	0.61905	0.61905	0.53333	0.5	NaN	1	0.3	0.53333	NaN	NaN	0.53333	0.66667	0	0	LA
0	0.4	1	1	0.41667	0.6	0.5	0.6	NaN	0	0	0.66667	0	0.73333	0.53333	0.33333	0.2381	NaN	0.38889	OA
0.16667	0.43939	0.66667	0.83333	0.55556	0.55556	0.57143	0.7619	0.57576	0.60714	0.26667	0.66667	0.5	0.7619	0.66667	0.66667	0.5	0.51282	0.53333	LA
