# Supplementary material for: A brain connectivity characterization of children with different levels of mathematical achievement based on graph metrics
Source: PLoS One. 2020 Jan 17;15(1):e0227613. doi: 10.1371/journal.pone.0227613 (PMC6968862; doi:10.1371/journal.pone.0227613)
Supplement: S3 File — This file contains the information obtained from the machine-learning stage, from “Feature extraction” to “Dataset construction”. (ZIP) [file pone.0227613.s003.zip › C_beta_HA-OA.csv]

Fp2	F4	C4	P4	O2	F8	T4	T6	Fz	Cz	Pz	Fp1	F3	C3	P3	O1	F7	T3	T5	Clase
0.8	0.64286	0.63889	0.57143	0.57778	0.67857	0.47273	0.6	0.57143	0.6	0.61905	0.62222	0.51111	0.43636	0.46429	0.53333	0.5	0.42857	0.46667	HA
0.67033	0.73333	0.56061	0.62222	0.82222	0.6	0.70513	0.61111	0.74545	0.65385	0.61905	0.67857	0.57143	0.63636	0.66667	0.62222	0.64835	0.69444	0.76364	HA
0.16667	0.43939	0.66667	0.83333	0.55556	0.55556	0.57143	0.7619	0.57576	0.60714	0.26667	0.66667	0.5	0.7619	0.66667	0.66667	0.5	0.51282	0.53333	OA
0.4	0.2381	0.33333	1	0.16667	0.75	0.85714	0.80952	0.64286	0.33333	NaN	0.33333	0.75	0.66667	0.5	0.33333	0.4	0.60714	0.63889	HA
0.59091	0.57143	0.53333	0.61111	0.57576	0.72222	0.60256	0.49091	0.49091	0.53571	0.6	0.42857	0.61818	0.42857	0.57778	0.38095	0.57778	0.52778	0.6	HA
0.61111	0.46667	0.61111	0.47619	0.61905	0.49091	0.56364	0.6	0.51111	0.33333	0.5	0.44444	0.5	0.67857	0.39286	0.52381	0.60714	0.41667	0.46429	HA
0.61905	0.6	0.4	0.71429	0.61905	0.8	0.42857	0.66667	0.51282	0.5	0.51282	0.71429	0.49091	0.61111	0.67857	1	0.46667	0.56364	0.53571	OA
0.60714	0.8	0.50909	0.64286	0.71429	0.53571	0.3	0.6	0.44444	0.55556	0.66667	0.5	0.64286	0.48889	0.42222	0.63889	0.63889	0.53846	0.44872	OA
0.33333	0.57143	0.57143	0.5	0.61905	0.8	0.8	0.57143	0	0.6	0.51111	NaN	0	0.7619	0.57143	1	0.4	0.33333	0.47273	OA
0.52727	0.6	0.53571	0.55556	0.71429	0.47273	0.73333	0.67857	0.61905	0.6	0.66667	0.44872	0.6	0.46429	0.57143	0.48718	0.51111	0.66667	0.47619	HA
0.42857	1	0.46429	0.8	0.39286	0.5	0.5	1	NaN	0.5	0.57143	0.16667	0.61905	0.38095	NaN	NaN	0	0.6	0.52778	OA
0.66667	0.70476	0.74725	0.73077	0.64286	0.68382	0.8022	0.79121	0.83333	0.71111	0.93333	0.725	0.75556	0.72527	0.66667	0.71429	0.83333	0.80769	0.75758	OA
0.44444	0.36111	0.5	0.33333	0.33333	0.7	0.66667	0.47619	0.57143	0.38889	0.42857	0.5	0.57143	0.66667	0.4	0.28571	0.48889	0.36111	0.44444	HA
0.71429	0.56061	0.67949	0.66667	0.71429	0.63636	0.62857	0.78571	0.66667	0.60714	0.66667	0.57778	0.66667	0.65455	0.62222	0.63636	0.71212	0.5641	0.62637	OA
0.54545	0.71111	0.61111	0.9	0.9	0.68889	0.65455	0.65455	0.72222	0.68182	0.64103	0.67857	0.65455	0.68889	0.65385	0.8	0.58974	0.64103	0.61538	HA
0	0.47619	0.8	0.33333	0.26667	0.3	0.47619	1	0.57143	0.66667	0.66667	0.33333	NaN	NaN	1	1	0.66667	0.5	0.6	HA
0.85714	0.46667	0.82143	0.85714	0.51282	0.73333	0.57143	0.5	NaN	0.83333	0.4	0.6	0.6	0.83333	0.73333	NaN	0.64444	0.4	0.41818	OA
0.73333	0.53333	0.38889	0.42857	0.38095	0.53571	0.42857	0.66667	0.83333	0.66667	0.66667	0.5	0.58333	0.71429	0.46667	0.66667	0.46429	0.41026	0.61111	HA
0	0.4	1	1	0.41667	0.6	0.5	0.6	NaN	0	0	0.66667	0	0.73333	0.53333	0.33333	0.2381	NaN	0.38889	HA
0.5	0.62222	0.54545	0.53333	0.61111	0.61905	0.4	0.52381	0.55128	0.64444	0.44444	0.62222	0.65455	0.53333	0.66667	0.8	0.52778	0.54545	0.52381	OA
0.66667	0.4	0	0.33333	1	0.33333	0.46667	1	1	NaN	0.46667	0.5	0.33333	0.33333	0.53333	0.3	0.33333	NaN	0.66667	OA
0.82143	0.5	0.7	0.8	0.69444	0.63889	0.43636	0.65455	0.5	0.46667	0.33333	1	0.53571	0.53846	NaN	0.66667	0.65455	0.78571	0.77778	HA
0.46667	0.38095	0.66667	0.4697	0.64444	0.66667	0.63889	0.54545	0.66667	0.64286	0.51111	0.5	0.42222	0.47222	0.53333	0.83333	0.86667	0.66667	0.71429	OA
0.66667	0.53333	0.85714	0.7	0.66667	0.42857	0.51111	0.83333	0.44444	0.44444	0.39286	0.53333	0.66667	0.5	0.7	1	0.66667	0.4	1	OA
0.5	0.5	0.5	0.52381	0.33333	0.46667	0.5	0.5	0.46429	0.3	0.47619	0.57143	0.53571	0.5	0.57143	0.83333	0.33333	0.44444	0.5	OA
0.60714	0.93333	0.42857	0.33333	0.33333	0.64286	0.52778	0.93333	0.16667	NaN	NaN	0.42857	1	0.66667	0.66667	NaN	0.6	0.42222	0.67857	HA
0	0.53571	0.66667	0.66667	0.42857	0.57143	0.57778	0.66667	0.51282	0.61905	0.60714	0.6	0.7619	0.57778	0.66667	0.5	0.41667	0.42857	1	HA
0.52778	0.80952	0.5	0.52381	0.47619	0.64286	0.83333	0.86667	0.5	0.83333	0.33333	0.42222	1	0.41667	0.66667	0.5	0.38462	0.57143	0.69444	OA
0.78182	0.72727	0.8	0.71429	1	0.64103	1	0.82143	0.90476	NaN	0.47619	0.85714	0.53846	0.71212	0.78182	NaN	0.50909	0.8	0.85714	HA
0.51429	0.48889	0.85714	0.46667	0.64444	0.60606	0.63636	0.85714	0.52778	1	0.33333	0.77778	0.58333	0.5	0.73333	0.46667	0.67273	0.55556	0.7619	OA
0.47273	0.55556	0.57143	0.5641	0.5	0.53333	0.33333	0.53571	0.52727	0.5	0.52727	0.4	0.64444	0.72222	0.69091	0.66667	0.54545	0.73333	0.68889	OA
