# Supplementary material for: A brain connectivity characterization of children with different levels of mathematical achievement based on graph metrics
Source: PLoS One. 2020 Jan 17;15(1):e0227613. doi: 10.1371/journal.pone.0227613 (PMC6968862; doi:10.1371/journal.pone.0227613)
Supplement: S3 File — This file contains the information obtained from the machine-learning stage, from “Feature extraction” to “Dataset construction”. (ZIP) [file pone.0227613.s003.zip › C_beta_HA-LA.csv]

Fp2	F4	C4	P4	O2	F8	T4	T6	Fz	Cz	Pz	Fp1	F3	C3	P3	O1	F7	T3	T5	Clase
0.41667	1	0.53571	1	1	0.78571	0.86667	0.75	0.56364	0.69444	0.6	0.62222	1	0.66667	0.57143	0.37778	0.55556	0.64444	0.64286	LA
0.46667	0.38095	0.66667	0.4697	0.64444	0.66667	0.63889	0.54545	0.66667	0.64286	0.51111	0.5	0.42222	0.47222	0.53333	0.83333	0.86667	0.66667	0.71429	LA
0.8	0.64286	0.63889	0.57143	0.57778	0.67857	0.47273	0.6	0.57143	0.6	0.61905	0.62222	0.51111	0.43636	0.46429	0.53333	0.5	0.42857	0.46667	HA
0.73333	0.53333	0.38889	0.42857	0.38095	0.53571	0.42857	0.66667	0.83333	0.66667	0.66667	0.5	0.58333	0.71429	0.46667	0.66667	0.46429	0.41026	0.61111	HA
0.66667	0.70476	0.74725	0.73077	0.64286	0.68382	0.8022	0.79121	0.83333	0.71111	0.93333	0.725	0.75556	0.72527	0.66667	0.71429	0.83333	0.80769	0.75758	LA
0.61111	0.46667	0.61111	0.47619	0.61905	0.49091	0.56364	0.6	0.51111	0.33333	0.5	0.44444	0.5	0.67857	0.39286	0.52381	0.60714	0.41667	0.46429	HA
0.67033	0.73333	0.56061	0.62222	0.82222	0.6	0.70513	0.61111	0.74545	0.65385	0.61905	0.67857	0.57143	0.63636	0.66667	0.62222	0.64835	0.69444	0.76364	HA
0.82143	0.5	0.7	0.8	0.69444	0.63889	0.43636	0.65455	0.5	0.46667	0.33333	1	0.53571	0.53846	NaN	0.66667	0.65455	0.78571	0.77778	HA
0.54545	0.66667	0.7	0.53333	0.8	0.47436	0.66667	0.53846	0.61905	0.6	0.51282	0.61818	NaN	1	0.51111	0.90476	0.83333	0.85714	0.56364	LA
0.44444	0.48889	0.61905	0.6	0.60714	0.6	0.6	0.46429	0.42857	0.42857	0.66667	0.66667	0.53333	0.4	0.73333	0.47273	0.5	0.4	0.5	LA
0.4	0.2381	0.33333	1	0.16667	0.75	0.85714	0.80952	0.64286	0.33333	NaN	0.33333	0.75	0.66667	0.5	0.33333	0.4	0.60714	0.63889	HA
0.52778	0.80952	0.5	0.52381	0.47619	0.64286	0.83333	0.86667	0.5	0.83333	0.33333	0.42222	1	0.41667	0.66667	0.5	0.38462	0.57143	0.69444	LA
0.51429	0.48889	0.85714	0.46667	0.64444	0.60606	0.63636	0.85714	0.52778	1	0.33333	0.77778	0.58333	0.5	0.73333	0.46667	0.67273	0.55556	0.7619	LA
0.66667	0.4	0	0.33333	1	0.33333	0.46667	1	1	NaN	0.46667	0.5	0.33333	0.33333	0.53333	0.3	0.33333	NaN	0.66667	LA
0.85714	0.46667	0.82143	0.85714	0.51282	0.73333	0.57143	0.5	NaN	0.83333	0.4	0.6	0.6	0.83333	0.73333	NaN	0.64444	0.4	0.41818	LA
0.78182	0.72727	0.8	0.71429	1	0.64103	1	0.82143	0.90476	NaN	0.47619	0.85714	0.53846	0.71212	0.78182	NaN	0.50909	0.8	0.85714	HA
0	0.47619	0.8	0.33333	0.26667	0.3	0.47619	1	0.57143	0.66667	0.66667	0.33333	NaN	NaN	1	1	0.66667	0.5	0.6	HA
0.44444	0.36111	0.5	0.33333	0.33333	0.7	0.66667	0.47619	0.57143	0.38889	0.42857	0.5	0.57143	0.66667	0.4	0.28571	0.48889	0.36111	0.44444	HA
0.60714	0.93333	0.42857	0.33333	0.33333	0.64286	0.52778	0.93333	0.16667	NaN	NaN	0.42857	1	0.66667	0.66667	NaN	0.6	0.42222	0.67857	HA
0.42857	1	0.46429	0.8	0.39286	0.5	0.5	1	NaN	0.5	0.57143	0.16667	0.61905	0.38095	NaN	NaN	0	0.6	0.52778	LA
0	0.4	1	1	0.41667	0.6	0.5	0.6	NaN	0	0	0.66667	0	0.73333	0.53333	0.33333	0.2381	NaN	0.38889	HA
0.16667	0.43939	0.66667	0.83333	0.55556	0.55556	0.57143	0.7619	0.57576	0.60714	0.26667	0.66667	0.5	0.7619	0.66667	0.66667	0.5	0.51282	0.53333	LA
0.5	0.46429	0.5303	0.68889	0.4	NaN	0.44444	0.66667	0.50909	0.80952	0.62222	0.63889	0.63889	0.46429	0.5	0.75	0.7	0.5	0.75	LA
0.33333	0.66667	0.33333	0.53333	0.66667	0.33333	0.57143	0.33333	0.4	0.2	0.38095	0.33333	0.57143	0.66667	0.66667	0.5	0.66667	0.33333	0.5	LA
0.52727	0.6	0.53571	0.55556	0.71429	0.47273	0.73333	0.67857	0.61905	0.6	0.66667	0.44872	0.6	0.46429	0.57143	0.48718	0.51111	0.66667	0.47619	HA
0	0.53571	0.66667	0.66667	0.42857	0.57143	0.57778	0.66667	0.51282	0.61905	0.60714	0.6	0.7619	0.57778	0.66667	0.5	0.41667	0.42857	1	HA
0.38095	0.66667	0.6	1	1	0.61905	0.61905	0.53333	0.5	NaN	1	0.3	0.53333	NaN	NaN	0.53333	0.66667	0	0	LA
0.54545	0.71111	0.61111	0.9	0.9	0.68889	0.65455	0.65455	0.72222	0.68182	0.64103	0.67857	0.65455	0.68889	0.65385	0.8	0.58974	0.64103	0.61538	HA
0.59091	0.57143	0.53333	0.61111	0.57576	0.72222	0.60256	0.49091	0.49091	0.53571	0.6	0.42857	0.61818	0.42857	0.57778	0.38095	0.57778	0.52778	0.6	HA
0.57576	0.56364	0.57576	NaN	0.58333	0.71429	0.48889	0.60714	0.8	0.61905	0.7	0.66667	0.53571	0.66667	0.53571	0.46429	0.53571	NaN	1	LA
