# Supplementary material for: A brain connectivity characterization of children with different levels of mathematical achievement based on graph metrics
Source: PLoS One. 2020 Jan 17;15(1):e0227613. doi: 10.1371/journal.pone.0227613 (PMC6968862; doi:10.1371/journal.pone.0227613)
Supplement: S3 File — This file contains the information obtained from the machine-learning stage, from “Feature extraction” to “Dataset construction”. (ZIP) [file pone.0227613.s003.zip › C_beta_HA-AA.csv]

Fp2	F4	C4	P4	O2	F8	T4	T6	Fz	Cz	Pz	Fp1	F3	C3	P3	O1	F7	T3	T5	Clase
0.73333	0.53333	0.38889	0.42857	0.38095	0.53571	0.42857	0.66667	0.83333	0.66667	0.66667	0.5	0.58333	0.71429	0.46667	0.66667	0.46429	0.41026	0.61111	HA
0.60714	0.93333	0.42857	0.33333	0.33333	0.64286	0.52778	0.93333	0.16667	NaN	NaN	0.42857	1	0.66667	0.66667	NaN	0.6	0.42222	0.67857	HA
0.33333	0.57143	0.57143	0.5	0.61905	0.8	0.8	0.57143	0	0.6	0.51111	NaN	0	0.7619	0.57143	1	0.4	0.33333	0.47273	AA
0.55556	0.71429	0.80952	0.26667	0.35714	0.6	0.66667	0.47619	0.80952	0.42857	0.53333	0.6	0.66667	0.46429	0.4	0.56364	0.5	0.5	0.5	AA
0.4	0.2381	0.33333	1	0.16667	0.75	0.85714	0.80952	0.64286	0.33333	NaN	0.33333	0.75	0.66667	0.5	0.33333	0.4	0.60714	0.63889	HA
0.52727	0.71429	0.52381	0.80952	0.42857	0.86667	0.5303	0.71429	0.47222	0.46667	0.51111	0.66667	0.60714	0.66667	0.4	0.41818	0.57778	0.53846	0.56364	AA
0.82143	0.5	0.7	0.8	0.69444	0.63889	0.43636	0.65455	0.5	0.46667	0.33333	1	0.53571	0.53846	NaN	0.66667	0.65455	0.78571	0.77778	HA
0	0.4	1	1	0.41667	0.6	0.5	0.6	NaN	0	0	0.66667	0	0.73333	0.53333	0.33333	0.2381	NaN	0.38889	HA
0.78182	0.72727	0.8	0.71429	1	0.64103	1	0.82143	0.90476	NaN	0.47619	0.85714	0.53846	0.71212	0.78182	NaN	0.50909	0.8	0.85714	HA
0.67033	0.73333	0.56061	0.62222	0.82222	0.6	0.70513	0.61111	0.74545	0.65385	0.61905	0.67857	0.57143	0.63636	0.66667	0.62222	0.64835	0.69444	0.76364	HA
0.52727	0.6	0.53571	0.55556	0.71429	0.47273	0.73333	0.67857	0.61905	0.6	0.66667	0.44872	0.6	0.46429	0.57143	0.48718	0.51111	0.66667	0.47619	HA
0.5	0.5	0.5	0.52381	0.33333	0.46667	0.5	0.5	0.46429	0.3	0.47619	0.57143	0.53571	0.5	0.57143	0.83333	0.33333	0.44444	0.5	AA
0.44444	0.36111	0.5	0.33333	0.33333	0.7	0.66667	0.47619	0.57143	0.38889	0.42857	0.5	0.57143	0.66667	0.4	0.28571	0.48889	0.36111	0.44444	HA
0.59091	0.57143	0.53333	0.61111	0.57576	0.72222	0.60256	0.49091	0.49091	0.53571	0.6	0.42857	0.61818	0.42857	0.57778	0.38095	0.57778	0.52778	0.6	HA
0.60714	0.8	0.50909	0.64286	0.71429	0.53571	0.3	0.6	0.44444	0.55556	0.66667	0.5	0.64286	0.48889	0.42222	0.63889	0.63889	0.53846	0.44872	AA
0.8	0.64286	0.63889	0.57143	0.57778	0.67857	0.47273	0.6	0.57143	0.6	0.61905	0.62222	0.51111	0.43636	0.46429	0.53333	0.5	0.42857	0.46667	HA
0.4	0.7619	0.62222	0.61111	0.90476	0.52727	0.90476	0.5	0.66667	0.7	0.73333	0.55556	0.4	0.4	0.46429	0.5	0.66667	0.38095	0.93333	AA
0.66667	0.53333	0.85714	0.7	0.66667	0.42857	0.51111	0.83333	0.44444	0.44444	0.39286	0.53333	0.66667	0.5	0.7	1	0.66667	0.4	1	AA
0.64444	0.64444	0.51515	0.75	0.4	0.89286	0.7	0.2	0.75	0.33333	0.2	0.4	0	0.33333	0.4	0.57778	0.64444	0.73333	0.8	AA
0.5	0.62222	0.54545	0.53333	0.61111	0.61905	0.4	0.52381	0.55128	0.64444	0.44444	0.62222	0.65455	0.53333	0.66667	0.8	0.52778	0.54545	0.52381	AA
0.61111	0.46667	0.61111	0.47619	0.61905	0.49091	0.56364	0.6	0.51111	0.33333	0.5	0.44444	0.5	0.67857	0.39286	0.52381	0.60714	0.41667	0.46429	HA
0.47273	0.55556	0.57143	0.5641	0.5	0.53333	0.33333	0.53571	0.52727	0.5	0.52727	0.4	0.64444	0.72222	0.69091	0.66667	0.54545	0.73333	0.68889	AA
0	0.47619	0.8	0.33333	0.26667	0.3	0.47619	1	0.57143	0.66667	0.66667	0.33333	NaN	NaN	1	1	0.66667	0.5	0.6	HA
0.46667	0	0.2381	0.33333	0.16667	0.33333	0.66667	NaN	1	0.33333	0.2381	0.2	0.32143	0.33333	0.5	0.2	0.6	0.33333	0.66667	AA
0.61905	0.6	0.4	0.71429	0.61905	0.8	0.42857	0.66667	0.51282	0.5	0.51282	0.71429	0.49091	0.61111	0.67857	1	0.46667	0.56364	0.53571	AA
0.71429	0.56061	0.67949	0.66667	0.71429	0.63636	0.62857	0.78571	0.66667	0.60714	0.66667	0.57778	0.66667	0.65455	0.62222	0.63636	0.71212	0.5641	0.62637	AA
0.54545	0.71111	0.61111	0.9	0.9	0.68889	0.65455	0.65455	0.72222	0.68182	0.64103	0.67857	0.65455	0.68889	0.65385	0.8	0.58974	0.64103	0.61538	HA
0	0.53571	0.66667	0.66667	0.42857	0.57143	0.57778	0.66667	0.51282	0.61905	0.60714	0.6	0.7619	0.57778	0.66667	0.5	0.41667	0.42857	1	HA
NaN	1	1	0.7	1	0.61111	0.33333	0.75	0.16667	0.80952	1	1	0.3	0.71429	0.71429	0.57143	NaN	0	0	AA
