# Supplementary material for: A brain connectivity characterization of children with different levels of mathematical achievement based on graph metrics
Source: PLoS One. 2020 Jan 17;15(1):e0227613. doi: 10.1371/journal.pone.0227613 (PMC6968862; doi:10.1371/journal.pone.0227613)
Supplement: S3 File — This file contains the information obtained from the machine-learning stage, from “Feature extraction” to “Dataset construction”. (ZIP) [file pone.0227613.s003.zip › C_beta_AA-OA.csv]

Fp2	F4	C4	P4	O2	F8	T4	T6	Fz	Cz	Pz	Fp1	F3	C3	P3	O1	F7	T3	T5	Clase
0.33333	0.57143	0.57143	0.5	0.61905	0.8	0.8	0.57143	0	0.6	0.51111	NaN	0	0.7619	0.57143	1	0.4	0.33333	0.47273	AA
0.57576	0.56364	0.57576	NaN	0.58333	0.71429	0.48889	0.60714	0.8	0.61905	0.7	0.66667	0.53571	0.66667	0.53571	0.46429	0.53571	NaN	1	OA
0.44444	0.48889	0.61905	0.6	0.60714	0.6	0.6	0.46429	0.42857	0.42857	0.66667	0.66667	0.53333	0.4	0.73333	0.47273	0.5	0.4	0.5	OA
0.66667	0.53333	0.85714	0.7	0.66667	0.42857	0.51111	0.83333	0.44444	0.44444	0.39286	0.53333	0.66667	0.5	0.7	1	0.66667	0.4	1	AA
0.5	0.5	0.5	0.52381	0.33333	0.46667	0.5	0.5	0.46429	0.3	0.47619	0.57143	0.53571	0.5	0.57143	0.83333	0.33333	0.44444	0.5	AA
0.55556	0.71429	0.80952	0.26667	0.35714	0.6	0.66667	0.47619	0.80952	0.42857	0.53333	0.6	0.66667	0.46429	0.4	0.56364	0.5	0.5	0.5	AA
0.52727	0.71429	0.52381	0.80952	0.42857	0.86667	0.5303	0.71429	0.47222	0.46667	0.51111	0.66667	0.60714	0.66667	0.4	0.41818	0.57778	0.53846	0.56364	AA
0.46667	0	0.2381	0.33333	0.16667	0.33333	0.66667	NaN	1	0.33333	0.2381	0.2	0.32143	0.33333	0.5	0.2	0.6	0.33333	0.66667	AA
0.4	0.7619	0.62222	0.61111	0.90476	0.52727	0.90476	0.5	0.66667	0.7	0.73333	0.55556	0.4	0.4	0.46429	0.5	0.66667	0.38095	0.93333	AA
0.46667	0.38095	0.66667	0.4697	0.64444	0.66667	0.63889	0.54545	0.66667	0.64286	0.51111	0.5	0.42222	0.47222	0.53333	0.83333	0.86667	0.66667	0.71429	OA
0.64444	0.64444	0.51515	0.75	0.4	0.89286	0.7	0.2	0.75	0.33333	0.2	0.4	0	0.33333	0.4	0.57778	0.64444	0.73333	0.8	AA
0.5	0.62222	0.54545	0.53333	0.61111	0.61905	0.4	0.52381	0.55128	0.64444	0.44444	0.62222	0.65455	0.53333	0.66667	0.8	0.52778	0.54545	0.52381	AA
0.47273	0.55556	0.57143	0.5641	0.5	0.53333	0.33333	0.53571	0.52727	0.5	0.52727	0.4	0.64444	0.72222	0.69091	0.66667	0.54545	0.73333	0.68889	AA
0.33333	0.66667	0.33333	0.53333	0.66667	0.33333	0.57143	0.33333	0.4	0.2	0.38095	0.33333	0.57143	0.66667	0.66667	0.5	0.66667	0.33333	0.5	OA
0.54545	0.71111	0.61111	0.9	0.9	0.68889	0.65455	0.65455	0.72222	0.68182	0.64103	0.67857	0.65455	0.68889	0.65385	0.8	0.58974	0.64103	0.61538	OA
0.16667	0.43939	0.66667	0.83333	0.55556	0.55556	0.57143	0.7619	0.57576	0.60714	0.26667	0.66667	0.5	0.7619	0.66667	0.66667	0.5	0.51282	0.53333	OA
0.71429	0.56061	0.67949	0.66667	0.71429	0.63636	0.62857	0.78571	0.66667	0.60714	0.66667	0.57778	0.66667	0.65455	0.62222	0.63636	0.71212	0.5641	0.62637	AA
0	0.4	1	1	0.41667	0.6	0.5	0.6	NaN	0	0	0.66667	0	0.73333	0.53333	0.33333	0.2381	NaN	0.38889	OA
0.66667	0.4	0	0.33333	1	0.33333	0.46667	1	1	NaN	0.46667	0.5	0.33333	0.33333	0.53333	0.3	0.33333	NaN	0.66667	OA
0.61905	0.6	0.4	0.71429	0.61905	0.8	0.42857	0.66667	0.51282	0.5	0.51282	0.71429	0.49091	0.61111	0.67857	1	0.46667	0.56364	0.53571	AA
0.52727	0.6	0.53571	0.55556	0.71429	0.47273	0.73333	0.67857	0.61905	0.6	0.66667	0.44872	0.6	0.46429	0.57143	0.48718	0.51111	0.66667	0.47619	OA
NaN	1	1	0.7	1	0.61111	0.33333	0.75	0.16667	0.80952	1	1	0.3	0.71429	0.71429	0.57143	NaN	0	0	AA
0.78182	0.72727	0.8	0.71429	1	0.64103	1	0.82143	0.90476	NaN	0.47619	0.85714	0.53846	0.71212	0.78182	NaN	0.50909	0.8	0.85714	OA
0.60714	0.8	0.50909	0.64286	0.71429	0.53571	0.3	0.6	0.44444	0.55556	0.66667	0.5	0.64286	0.48889	0.42222	0.63889	0.63889	0.53846	0.44872	AA
0.38095	0.66667	0.6	1	1	0.61905	0.61905	0.53333	0.5	NaN	1	0.3	0.53333	NaN	NaN	0.53333	0.66667	0	0	OA
0	0.53571	0.66667	0.66667	0.42857	0.57143	0.57778	0.66667	0.51282	0.61905	0.60714	0.6	0.7619	0.57778	0.66667	0.5	0.41667	0.42857	1	OA
0.60714	0.93333	0.42857	0.33333	0.33333	0.64286	0.52778	0.93333	0.16667	NaN	NaN	0.42857	1	0.66667	0.66667	NaN	0.6	0.42222	0.67857	OA
0.73333	0.53333	0.38889	0.42857	0.38095	0.53571	0.42857	0.66667	0.83333	0.66667	0.66667	0.5	0.58333	0.71429	0.46667	0.66667	0.46429	0.41026	0.61111	OA
