# Supplementary material for: A brain connectivity characterization of children with different levels of mathematical achievement based on graph metrics
Source: PLoS One. 2020 Jan 17;15(1):e0227613. doi: 10.1371/journal.pone.0227613 (PMC6968862; doi:10.1371/journal.pone.0227613)
Supplement: S3 File — This file contains the information obtained from the machine-learning stage, from “Feature extraction” to “Dataset construction”. (ZIP) [file pone.0227613.s003.zip › C_beta_AA-LA.csv]

Fp2	F4	C4	P4	O2	F8	T4	T6	Fz	Cz	Pz	Fp1	F3	C3	P3	O1	F7	T3	T5	Clase
NaN	1	1	0.7	1	0.61111	0.33333	0.75	0.16667	0.80952	1	1	0.3	0.71429	0.71429	0.57143	NaN	0	0	AA
0.64444	0.64444	0.51515	0.75	0.4	0.89286	0.7	0.2	0.75	0.33333	0.2	0.4	0	0.33333	0.4	0.57778	0.64444	0.73333	0.8	AA
0.5	0.62222	0.54545	0.53333	0.61111	0.61905	0.4	0.52381	0.55128	0.64444	0.44444	0.62222	0.65455	0.53333	0.66667	0.8	0.52778	0.54545	0.52381	AA
0.38095	0.66667	0.6	1	1	0.61905	0.61905	0.53333	0.5	NaN	1	0.3	0.53333	NaN	NaN	0.53333	0.66667	0	0	LA
0.66667	0.4	0	0.33333	1	0.33333	0.46667	1	1	NaN	0.46667	0.5	0.33333	0.33333	0.53333	0.3	0.33333	NaN	0.66667	LA
0.57576	0.56364	0.57576	NaN	0.58333	0.71429	0.48889	0.60714	0.8	0.61905	0.7	0.66667	0.53571	0.66667	0.53571	0.46429	0.53571	NaN	1	LA
0.46667	0.38095	0.66667	0.4697	0.64444	0.66667	0.63889	0.54545	0.66667	0.64286	0.51111	0.5	0.42222	0.47222	0.53333	0.83333	0.86667	0.66667	0.71429	LA
0.4	0.7619	0.62222	0.61111	0.90476	0.52727	0.90476	0.5	0.66667	0.7	0.73333	0.55556	0.4	0.4	0.46429	0.5	0.66667	0.38095	0.93333	AA
0.66667	0.53333	0.85714	0.7	0.66667	0.42857	0.51111	0.83333	0.44444	0.44444	0.39286	0.53333	0.66667	0.5	0.7	1	0.66667	0.4	1	AA
0.42857	1	0.46429	0.8	0.39286	0.5	0.5	1	NaN	0.5	0.57143	0.16667	0.61905	0.38095	NaN	NaN	0	0.6	0.52778	LA
0.85714	0.46667	0.82143	0.85714	0.51282	0.73333	0.57143	0.5	NaN	0.83333	0.4	0.6	0.6	0.83333	0.73333	NaN	0.64444	0.4	0.41818	LA
0.54545	0.66667	0.7	0.53333	0.8	0.47436	0.66667	0.53846	0.61905	0.6	0.51282	0.61818	NaN	1	0.51111	0.90476	0.83333	0.85714	0.56364	LA
0.33333	0.66667	0.33333	0.53333	0.66667	0.33333	0.57143	0.33333	0.4	0.2	0.38095	0.33333	0.57143	0.66667	0.66667	0.5	0.66667	0.33333	0.5	LA
0.41667	1	0.53571	1	1	0.78571	0.86667	0.75	0.56364	0.69444	0.6	0.62222	1	0.66667	0.57143	0.37778	0.55556	0.64444	0.64286	LA
0.51429	0.48889	0.85714	0.46667	0.64444	0.60606	0.63636	0.85714	0.52778	1	0.33333	0.77778	0.58333	0.5	0.73333	0.46667	0.67273	0.55556	0.7619	LA
0.16667	0.43939	0.66667	0.83333	0.55556	0.55556	0.57143	0.7619	0.57576	0.60714	0.26667	0.66667	0.5	0.7619	0.66667	0.66667	0.5	0.51282	0.53333	LA
0.47273	0.55556	0.57143	0.5641	0.5	0.53333	0.33333	0.53571	0.52727	0.5	0.52727	0.4	0.64444	0.72222	0.69091	0.66667	0.54545	0.73333	0.68889	AA
0.61905	0.6	0.4	0.71429	0.61905	0.8	0.42857	0.66667	0.51282	0.5	0.51282	0.71429	0.49091	0.61111	0.67857	1	0.46667	0.56364	0.53571	AA
0.46667	0	0.2381	0.33333	0.16667	0.33333	0.66667	NaN	1	0.33333	0.2381	0.2	0.32143	0.33333	0.5	0.2	0.6	0.33333	0.66667	AA
0.33333	0.57143	0.57143	0.5	0.61905	0.8	0.8	0.57143	0	0.6	0.51111	NaN	0	0.7619	0.57143	1	0.4	0.33333	0.47273	AA
0.5	0.46429	0.5303	0.68889	0.4	NaN	0.44444	0.66667	0.50909	0.80952	0.62222	0.63889	0.63889	0.46429	0.5	0.75	0.7	0.5	0.75	LA
0.71429	0.56061	0.67949	0.66667	0.71429	0.63636	0.62857	0.78571	0.66667	0.60714	0.66667	0.57778	0.66667	0.65455	0.62222	0.63636	0.71212	0.5641	0.62637	AA
0.5	0.5	0.5	0.52381	0.33333	0.46667	0.5	0.5	0.46429	0.3	0.47619	0.57143	0.53571	0.5	0.57143	0.83333	0.33333	0.44444	0.5	AA
0.60714	0.8	0.50909	0.64286	0.71429	0.53571	0.3	0.6	0.44444	0.55556	0.66667	0.5	0.64286	0.48889	0.42222	0.63889	0.63889	0.53846	0.44872	AA
0.52727	0.71429	0.52381	0.80952	0.42857	0.86667	0.5303	0.71429	0.47222	0.46667	0.51111	0.66667	0.60714	0.66667	0.4	0.41818	0.57778	0.53846	0.56364	AA
0.52778	0.80952	0.5	0.52381	0.47619	0.64286	0.83333	0.86667	0.5	0.83333	0.33333	0.42222	1	0.41667	0.66667	0.5	0.38462	0.57143	0.69444	LA
0.44444	0.48889	0.61905	0.6	0.60714	0.6	0.6	0.46429	0.42857	0.42857	0.66667	0.66667	0.53333	0.4	0.73333	0.47273	0.5	0.4	0.5	LA
0.55556	0.71429	0.80952	0.26667	0.35714	0.6	0.66667	0.47619	0.80952	0.42857	0.53333	0.6	0.66667	0.46429	0.4	0.56364	0.5	0.5	0.5	AA
0.66667	0.70476	0.74725	0.73077	0.64286	0.68382	0.8022	0.79121	0.83333	0.71111	0.93333	0.725	0.75556	0.72527	0.66667	0.71429	0.83333	0.80769	0.75758	LA
