# Supplementary material for: A brain connectivity characterization of children with different levels of mathematical achievement based on graph metrics
Source: PLoS One. 2020 Jan 17;15(1):e0227613. doi: 10.1371/journal.pone.0227613 (PMC6968862; doi:10.1371/journal.pone.0227613)
Supplement: S3 File — This file contains the information obtained from the machine-learning stage, from “Feature extraction” to “Dataset construction”. (ZIP) [file pone.0227613.s003.zip › C_alpha_LA-OA.csv]

Fp2	F4	C4	P4	O2	F8	T4	T6	Fz	Cz	Pz	Fp1	F3	C3	P3	O1	F7	T3	T5	Clase
0.84615	0.83516	1	0.66667	0.81905	0.66667	0.65833	0.89744	0.81905	0.81905	0.9011	0.9011	0.8381	0.96154	0.9011	0.89011	0.85714	0.90909	0.66667	LA
0.39286	0	0.61905	0.67033	0.87273	0.86667	0.66667	0.72222	0.80303	0.33333	0.80303	0.80303	0.66667	0.73077	0.87273	0.64286	0.87273	0.68182	0.80952	LA
0.7619	0.83333	0.65455	0.8	0.5303	0.6	0.33333	0.46667	0.8	0.64444	0	0.57778	0.83333	0.54545	0.53333	1	1	0.33333	0.92857	OA
0.5	0.57143	0.51111	0.58333	0.5	0.6	0.5	0.61905	0.8	0.57143	0.73333	0.47619	0.46667	0.4	0.6	0.46667	0.55556	0.47619	0.6	LA
0.75641	0.84848	0.64103	0.81818	0.66667	0.67273	0.83333	0.83333	0.72727	0.77778	0.79121	0.7	0.78788	0.79121	0.76923	0.79487	0.7619	1	0.7	LA
0.97222	0.86667	0.69524	0.81818	0.66667	0.75758	0.53333	0.67033	1	0.73626	0.78788	0.89286	0.90476	0.73626	0.66667	0.83333	0.87273	0.71212	0.73333	OA
0.66667	0.85714	0.83516	0.80952	0.80952	0.89091	0.74167	0.93333	0.83516	NaN	0.95556	0.83333	0.74242	0.93939	0.83333	0.88462	0.6	0.33333	0.80952	OA
0.58182	0.66667	0.8	0.61818	0.60714	0.72727	0.46667	0.58333	0.60714	0.96429	0.67273	0.62222	0.65385	0.65385	0.60256	0.6	0.67857	0.57143	0.83333	OA
0.86364	0.33333	1	0.84615	0.94545	0.94444	0.74725	0.74359	0.66667	0.90909	0.84615	0.84615	0.4	0.66667	0.5	0.65152	0.90909	0.33333	0.94545	LA
0.6	0.6	0.71429	0.67273	0.66667	0.62121	0.71429	0.95238	0.60714	0.60714	0.58333	0.83333	0.57576	0.41667	0.63636	0.83333	0.6	0.83333	0.58333	LA
0.61111	0.73333	0.61111	0.57778	0.64444	0.8	0.47222	0.7619	0.62222	0.63889	0.64286	0.6	0.55128	0.55128	0.57576	0.60606	0.66667	0.52564	0.71429	OA
0.47222	0.61538	0.75556	0.60714	0.6	0.6	0.69091	0.5	0.66667	0.69091	0.89286	0.52778	0.5	0.71111	0.50909	0.6	0.33333	0.72727	0.28571	OA
0.56364	0.2	0.5	0.57143	0.56061	0.53333	1	0.62222	0.50909	1	0.53333	0.3	0.48485	0.66667	0.33333	0.8	0.72222	0.64286	0.61905	LA
0.62121	0.58182	0.80556	0.95238	0.62121	0.69444	0.66667	0.90476	0.59091	0.46667	0.89286	0.6	0.68182	0.56061	0.54545	0.6	0.53571	0.53571	0.52727	OA
0.52381	0.53333	0.62821	0.69091	0.70909	0.46667	0.75	0.69444	0.54545	0.57143	0.5	0.6	0.71111	0.65455	0.66667	0.8	0.6	0.8	0.57143	OA
0.9	0.9	0.52381	0.73333	0.56364	0.64286	0.57143	0.63889	0.62121	0.57143	0.75	0.65455	0.54945	0.70909	0.5	0.59091	0.65152	0.75556	0.75556	LA
0.67273	0.86667	0.76364	0.66667	0.74359	0.74545	0.63889	0.67949	0.69697	0.78182	0.60833	0.65385	0.62821	0.57143	0.75556	0.73077	0.7619	0.64103	0.77778	OA
0.73333	0.70513	0.68889	0.67273	0.45455	0.77778	0.61111	0.66667	0.63636	0.58333	0.8	0.62821	0.61905	0.64103	0.67949	0.65934	0.62121	0.69231	0.8	OA
0.54545	0.65455	0.55556	0.60714	0.69444	0.46667	0.57576	0.77778	0.62121	0.61905	0.51111	0.73333	0.6	0.61111	0.53846	0.64286	0.44444	0.53571	0.61111	OA
0.64444	0.66667	0.61905	0.65455	0.75	0.69444	0.64444	0.68889	0.67273	0.56044	0.61538	0.64286	0.80952	0.70909	0.5	0.65455	0.82143	0.6	0.62821	LA
0.71429	0.64444	0.66667	0.63889	0.90476	0.63889	0.71429	0.54545	0.58333	0.8	0.77778	0.83333	0.6	0.71429	0.57143	0.60606	0.56364	0.5303	0.61818	OA
0.62222	1	0.73333	0.57576	0.71111	0.77778	1	0.57143	0.6	0.55556	0.82143	0.66667	0.90476	1	0.61111	0.56061	0.77778	0.75	0.67857	LA
0.51515	0.5	0.46667	0.61111	0.67857	0.56364	0.53571	0.57778	0.54545	0.67857	0.58333	0.57576	0.54545	0.48485	0.7	0.61111	0.63636	0.57778	0.71429	OA
0.6	0.63889	0.77778	0.76364	0.62121	0.35714	0.47619	0.62121	0.6	0.57143	0.76364	0.75	0.73333	0.58333	0.6	0.70909	0.53333	0.7	0.46667	LA
0.62222	0.56061	0.61818	0.62222	0.6	0.55556	0.65455	0.52727	0.66667	0.54545	0.57143	0.64286	0.57576	0.66667	0.52727	0.52778	0.63636	0.64444	0.65455	LA
0.77273	0.66176	0.80303	0.64444	0.75824	0.64286	0.78205	0.84444	0.72727	0.70476	0.76923	0.67949	0.67949	0.78205	0.77273	0.69444	0.73333	0.69231	0.6	OA
0.96364	0.93939	0.5	0.80303	0.85897	0.74242	0.93939	0.93939	0.60714	0.93939	0.66667	1	0.85897	0.85897	0.95556	0.87879	0.87879	1	0.4	OA
0.39286	0.45455	0.33333	0.75	0.71111	0.57143	0.83333	0.69444	0.6	0.33333	0.66667	1	0.7	0.63889	0.66667	0.71111	1	0.5	0.83333	OA
0.84615	0.78788	0.83333	0.84848	0.83333	0.78205	0.77143	0.84444	0.80769	1	0.72794	0.86111	0.77143	0.88462	0.80769	0.72794	0.72794	0.80303	0.88889	LA
0.85897	0.81319	0.79167	0.79487	1	0.82418	0.79167	0.74359	0.79167	0.89286	0.73529	0.79048	0.82418	0.79487	0.76923	0.72381	0.85897	0.89394	1	LA
0.85714	0.74359	0.84762	0.84762	0.93333	0.87179	0.89394	0.69524	0.81319	0.84762	0.66667	0.92308	0.66667	0.5	0.82051	0.66667	0.75833	0.93939	0.87912	LA
