# Supplementary material for: A brain connectivity characterization of children with different levels of mathematical achievement based on graph metrics
Source: PLoS One. 2020 Jan 17;15(1):e0227613. doi: 10.1371/journal.pone.0227613 (PMC6968862; doi:10.1371/journal.pone.0227613)
Supplement: S3 File — This file contains the information obtained from the machine-learning stage, from “Feature extraction” to “Dataset construction”. (ZIP) [file pone.0227613.s003.zip › C_alpha_HA-OA.csv]

Fp2	F4	C4	P4	O2	F8	T4	T6	Fz	Cz	Pz	Fp1	F3	C3	P3	O1	F7	T3	T5	Clase
0.86364	0.33333	1	0.84615	0.94545	0.94444	0.74725	0.74359	0.66667	0.90909	0.84615	0.84615	0.4	0.66667	0.5	0.65152	0.90909	0.33333	0.94545	OA
NaN	0.7	0.61111	0.46429	0.5	0.63889	0.51111	0.66667	0.6	0.46667	0.64286	0.71429	0.61111	0.44444	0.64286	0.63889	0.58182	NaN	0.73333	OA
0.56364	0.2	0.5	0.57143	0.56061	0.53333	1	0.62222	0.50909	1	0.53333	0.3	0.48485	0.66667	0.33333	0.8	0.72222	0.64286	0.61905	OA
0.64286	0.72527	0.78182	1	0.73626	0.61905	0.74725	0.92727	0.81818	0.87879	0.74242	0.80769	0.80769	0.90476	0.33333	0.69524	0.78182	0	0	OA
0.62222	0.56061	0.61818	0.62222	0.6	0.55556	0.65455	0.52727	0.66667	0.54545	0.57143	0.64286	0.57576	0.66667	0.52727	0.52778	0.63636	0.64444	0.65455	OA
0.51515	0.5	0.46667	0.61111	0.67857	0.56364	0.53571	0.57778	0.54545	0.67857	0.58333	0.57576	0.54545	0.48485	0.7	0.61111	0.63636	0.57778	0.71429	HA
0.69697	0.58182	0.66667	0.71429	0.71212	0.9	0.90476	0.8	0.65385	0.60256	0.65385	0.60714	0.71429	0.74545	0.6	0.8	0.82222	0.60256	0.66667	HA
0.85897	0.81319	0.79167	0.79487	1	0.82418	0.79167	0.74359	0.79167	0.89286	0.73529	0.79048	0.82418	0.79487	0.76923	0.72381	0.85897	0.89394	1	OA
0.73333	0.70513	0.68889	0.67273	0.45455	0.77778	0.61111	0.66667	0.63636	0.58333	0.8	0.62821	0.61905	0.64103	0.67949	0.65934	0.62121	0.69231	0.8	HA
0.4359	0.9	0.77778	0.62222	0.66667	0.83333	0.64444	0.83333	0.63889	0.6	0.6	NaN	0.52778	0.83333	0.73333	0.46667	0.6	0.66667	0.33333	HA
0.75	0.5	1	0.66667	0.45455	0.71429	0.52381	0.60606	0.52381	0.58333	0.4	0.85714	0.64444	0.52381	0.66667	0.62222	0.49091	0.62222	0.65455	HA
0.62222	0.83636	0.55556	0.5	0.60714	0.47619	0.86667	0.70909	0.67949	0.6	0.75758	0.82222	0.70513	0.4	0.77273	0.78788	0.71111	0.6	0.85455	HA
0.5	0.66667	0.82143	0.75	0.5	0.68889	0.71212	0.47273	0.61538	0.66667	0.74545	0.86111	0.66667	0.5	0.60606	0.66667	0.6	0.66667	0.85714	HA
0.61111	0.73333	0.61111	0.57778	0.64444	0.8	0.47222	0.7619	0.62222	0.63889	0.64286	0.6	0.55128	0.55128	0.57576	0.60606	0.66667	0.52564	0.71429	HA
0.67273	0.86667	0.76364	0.66667	0.74359	0.74545	0.63889	0.67949	0.69697	0.78182	0.60833	0.65385	0.62821	0.57143	0.75556	0.73077	0.7619	0.64103	0.77778	HA
0.84615	0.83516	1	0.66667	0.81905	0.66667	0.65833	0.89744	0.81905	0.81905	0.9011	0.9011	0.8381	0.96154	0.9011	0.89011	0.85714	0.90909	0.66667	OA
0.7619	0.83333	0.65455	0.8	0.5303	0.6	0.33333	0.46667	0.8	0.64444	0	0.57778	0.83333	0.54545	0.53333	1	1	0.33333	0.92857	OA
0.71429	0.64444	0.66667	0.63889	0.90476	0.63889	0.71429	0.54545	0.58333	0.8	0.77778	0.83333	0.6	0.71429	0.57143	0.60606	0.56364	0.5303	0.61818	HA
0.78571	0.72222	0.66667	0.75556	0.66667	0.58974	0.51515	0.63889	0.66667	0.61111	0.60714	0.61111	0.75556	0.59341	0.58974	0.69091	0.62222	0.73333	0.58242	HA
0.47222	0.61538	0.75556	0.60714	0.6	0.6	0.69091	0.5	0.66667	0.69091	0.89286	0.52778	0.5	0.71111	0.50909	0.6	0.33333	0.72727	0.28571	HA
0.6	0.63889	0.77778	0.76364	0.62121	0.35714	0.47619	0.62121	0.6	0.57143	0.76364	0.75	0.73333	0.58333	0.6	0.70909	0.53333	0.7	0.46667	OA
0.90909	0.825	0.9697	0.825	0.825	0.82418	0.84762	0.86813	1	0.78205	0.75	0.82418	0.78788	0.82222	0.86667	0.66667	0.825	0.82051	0.91026	OA
0.57778	0.48889	0.80556	0.62222	0.6	0.53571	0.6	0.53571	0.66667	0.66667	0.70909	0.7619	0.57143	0.64444	0.63636	0.71111	0.60606	0.63636	0.4697	HA
0.54545	0.65455	0.55556	0.60714	0.69444	0.46667	0.57576	0.77778	0.62121	0.61905	0.51111	0.73333	0.6	0.61111	0.53846	0.64286	0.44444	0.53571	0.61111	OA
0.62121	0.58182	0.80556	0.95238	0.62121	0.69444	0.66667	0.90476	0.59091	0.46667	0.89286	0.6	0.68182	0.56061	0.54545	0.6	0.53571	0.53571	0.52727	HA
0.97222	0.86667	0.69524	0.81818	0.66667	0.75758	0.53333	0.67033	1	0.73626	0.78788	0.89286	0.90476	0.73626	0.66667	0.83333	0.87273	0.71212	0.73333	OA
0.52727	0.46154	0.52381	0.64444	0.61111	0.63889	0.66667	NaN	0.80952	0.42857	0.58333	0.62222	0.66667	0.42857	0.6	0.63889	0.33333	0.64286	0.53571	OA
0.52381	0.53333	0.62821	0.69091	0.70909	0.46667	0.75	0.69444	0.54545	0.57143	0.5	0.6	0.71111	0.65455	0.66667	0.8	0.6	0.8	0.57143	OA
0.77273	0.66176	0.80303	0.64444	0.75824	0.64286	0.78205	0.84444	0.72727	0.70476	0.76923	0.67949	0.67949	0.78205	0.77273	0.69444	0.73333	0.69231	0.6	HA
0.84615	0.78788	0.83333	0.84848	0.83333	0.78205	0.77143	0.84444	0.80769	1	0.72794	0.86111	0.77143	0.88462	0.80769	0.72794	0.72794	0.80303	0.88889	OA
0.5	0.57143	0.51111	0.58333	0.5	0.6	0.5	0.61905	0.8	0.57143	0.73333	0.47619	0.46667	0.4	0.6	0.46667	0.55556	0.47619	0.6	OA
