# Supplementary material for: A brain connectivity characterization of children with different levels of mathematical achievement based on graph metrics
Source: PLoS One. 2020 Jan 17;15(1):e0227613. doi: 10.1371/journal.pone.0227613 (PMC6968862; doi:10.1371/journal.pone.0227613)
Supplement: S3 File — This file contains the information obtained from the machine-learning stage, from “Feature extraction” to “Dataset construction”. (ZIP) [file pone.0227613.s003.zip › C_alpha_HA-LA.csv]

Fp2	F4	C4	P4	O2	F8	T4	T6	Fz	Cz	Pz	Fp1	F3	C3	P3	O1	F7	T3	T5	Clase
0.6	0.6	0.71429	0.67273	0.66667	0.62121	0.71429	0.95238	0.60714	0.60714	0.58333	0.83333	0.57576	0.41667	0.63636	0.83333	0.6	0.83333	0.58333	LA
0.71429	0.64444	0.66667	0.63889	0.90476	0.63889	0.71429	0.54545	0.58333	0.8	0.77778	0.83333	0.6	0.71429	0.57143	0.60606	0.56364	0.5303	0.61818	HA
0.67273	0.86667	0.76364	0.66667	0.74359	0.74545	0.63889	0.67949	0.69697	0.78182	0.60833	0.65385	0.62821	0.57143	0.75556	0.73077	0.7619	0.64103	0.77778	HA
0.61111	0.73333	0.61111	0.57778	0.64444	0.8	0.47222	0.7619	0.62222	0.63889	0.64286	0.6	0.55128	0.55128	0.57576	0.60606	0.66667	0.52564	0.71429	HA
0.85714	0.74359	0.84762	0.84762	0.93333	0.87179	0.89394	0.69524	0.81319	0.84762	0.66667	0.92308	0.66667	0.5	0.82051	0.66667	0.75833	0.93939	0.87912	LA
0.39286	0	0.61905	0.67033	0.87273	0.86667	0.66667	0.72222	0.80303	0.33333	0.80303	0.80303	0.66667	0.73077	0.87273	0.64286	0.87273	0.68182	0.80952	LA
0.62121	0.58182	0.80556	0.95238	0.62121	0.69444	0.66667	0.90476	0.59091	0.46667	0.89286	0.6	0.68182	0.56061	0.54545	0.6	0.53571	0.53571	0.52727	HA
0.75641	0.84848	0.64103	0.81818	0.66667	0.67273	0.83333	0.83333	0.72727	0.77778	0.79121	0.7	0.78788	0.79121	0.76923	0.79487	0.7619	1	0.7	LA
0.5	0.66667	0.82143	0.75	0.5	0.68889	0.71212	0.47273	0.61538	0.66667	0.74545	0.86111	0.66667	0.5	0.60606	0.66667	0.6	0.66667	0.85714	HA
0.6	0.63889	0.77778	0.76364	0.62121	0.35714	0.47619	0.62121	0.6	0.57143	0.76364	0.75	0.73333	0.58333	0.6	0.70909	0.53333	0.7	0.46667	LA
0.5	0.57143	0.51111	0.58333	0.5	0.6	0.5	0.61905	0.8	0.57143	0.73333	0.47619	0.46667	0.4	0.6	0.46667	0.55556	0.47619	0.6	LA
0.84615	0.78788	0.83333	0.84848	0.83333	0.78205	0.77143	0.84444	0.80769	1	0.72794	0.86111	0.77143	0.88462	0.80769	0.72794	0.72794	0.80303	0.88889	LA
0.84615	0.83516	1	0.66667	0.81905	0.66667	0.65833	0.89744	0.81905	0.81905	0.9011	0.9011	0.8381	0.96154	0.9011	0.89011	0.85714	0.90909	0.66667	LA
0.51515	0.5	0.46667	0.61111	0.67857	0.56364	0.53571	0.57778	0.54545	0.67857	0.58333	0.57576	0.54545	0.48485	0.7	0.61111	0.63636	0.57778	0.71429	HA
0.62222	0.83636	0.55556	0.5	0.60714	0.47619	0.86667	0.70909	0.67949	0.6	0.75758	0.82222	0.70513	0.4	0.77273	0.78788	0.71111	0.6	0.85455	HA
0.62222	1	0.73333	0.57576	0.71111	0.77778	1	0.57143	0.6	0.55556	0.82143	0.66667	0.90476	1	0.61111	0.56061	0.77778	0.75	0.67857	LA
0.64444	0.66667	0.61905	0.65455	0.75	0.69444	0.64444	0.68889	0.67273	0.56044	0.61538	0.64286	0.80952	0.70909	0.5	0.65455	0.82143	0.6	0.62821	LA
0.57778	0.48889	0.80556	0.62222	0.6	0.53571	0.6	0.53571	0.66667	0.66667	0.70909	0.7619	0.57143	0.64444	0.63636	0.71111	0.60606	0.63636	0.4697	HA
0.56364	0.2	0.5	0.57143	0.56061	0.53333	1	0.62222	0.50909	1	0.53333	0.3	0.48485	0.66667	0.33333	0.8	0.72222	0.64286	0.61905	LA
0.47222	0.61538	0.75556	0.60714	0.6	0.6	0.69091	0.5	0.66667	0.69091	0.89286	0.52778	0.5	0.71111	0.50909	0.6	0.33333	0.72727	0.28571	HA
0.73333	0.70513	0.68889	0.67273	0.45455	0.77778	0.61111	0.66667	0.63636	0.58333	0.8	0.62821	0.61905	0.64103	0.67949	0.65934	0.62121	0.69231	0.8	HA
0.85897	0.81319	0.79167	0.79487	1	0.82418	0.79167	0.74359	0.79167	0.89286	0.73529	0.79048	0.82418	0.79487	0.76923	0.72381	0.85897	0.89394	1	LA
0.69697	0.58182	0.66667	0.71429	0.71212	0.9	0.90476	0.8	0.65385	0.60256	0.65385	0.60714	0.71429	0.74545	0.6	0.8	0.82222	0.60256	0.66667	HA
0.9	0.9	0.52381	0.73333	0.56364	0.64286	0.57143	0.63889	0.62121	0.57143	0.75	0.65455	0.54945	0.70909	0.5	0.59091	0.65152	0.75556	0.75556	LA
0.86364	0.33333	1	0.84615	0.94545	0.94444	0.74725	0.74359	0.66667	0.90909	0.84615	0.84615	0.4	0.66667	0.5	0.65152	0.90909	0.33333	0.94545	LA
0.77273	0.66176	0.80303	0.64444	0.75824	0.64286	0.78205	0.84444	0.72727	0.70476	0.76923	0.67949	0.67949	0.78205	0.77273	0.69444	0.73333	0.69231	0.6	HA
0.78571	0.72222	0.66667	0.75556	0.66667	0.58974	0.51515	0.63889	0.66667	0.61111	0.60714	0.61111	0.75556	0.59341	0.58974	0.69091	0.62222	0.73333	0.58242	HA
0.62222	0.56061	0.61818	0.62222	0.6	0.55556	0.65455	0.52727	0.66667	0.54545	0.57143	0.64286	0.57576	0.66667	0.52727	0.52778	0.63636	0.64444	0.65455	LA
0.4359	0.9	0.77778	0.62222	0.66667	0.83333	0.64444	0.83333	0.63889	0.6	0.6	NaN	0.52778	0.83333	0.73333	0.46667	0.6	0.66667	0.33333	HA
0.75	0.5	1	0.66667	0.45455	0.71429	0.52381	0.60606	0.52381	0.58333	0.4	0.85714	0.64444	0.52381	0.66667	0.62222	0.49091	0.62222	0.65455	HA
