# Supplementary material for: A brain connectivity characterization of children with different levels of mathematical achievement based on graph metrics
Source: PLoS One. 2020 Jan 17;15(1):e0227613. doi: 10.1371/journal.pone.0227613 (PMC6968862; doi:10.1371/journal.pone.0227613)
Supplement: S3 File — This file contains the information obtained from the machine-learning stage, from “Feature extraction” to “Dataset construction”. (ZIP) [file pone.0227613.s003.zip › C_alpha_HA-AA.csv]

Fp2	F4	C4	P4	O2	F8	T4	T6	Fz	Cz	Pz	Fp1	F3	C3	P3	O1	F7	T3	T5	Clase
0.96364	0.93939	0.5	0.80303	0.85897	0.74242	0.93939	0.93939	0.60714	0.93939	0.66667	1	0.85897	0.85897	0.95556	0.87879	0.87879	1	0.4	AA
0.66667	0.85714	0.83516	0.80952	0.80952	0.89091	0.74167	0.93333	0.83516	NaN	0.95556	0.83333	0.74242	0.93939	0.83333	0.88462	0.6	0.33333	0.80952	AA
0.47222	0.61538	0.75556	0.60714	0.6	0.6	0.69091	0.5	0.66667	0.69091	0.89286	0.52778	0.5	0.71111	0.50909	0.6	0.33333	0.72727	0.28571	HA
0.73333	0.70513	0.68889	0.67273	0.45455	0.77778	0.61111	0.66667	0.63636	0.58333	0.8	0.62821	0.61905	0.64103	0.67949	0.65934	0.62121	0.69231	0.8	HA
0.71429	0.64444	0.66667	0.63889	0.90476	0.63889	0.71429	0.54545	0.58333	0.8	0.77778	0.83333	0.6	0.71429	0.57143	0.60606	0.56364	0.5303	0.61818	HA
0.7619	0.83333	0.65455	0.8	0.5303	0.6	0.33333	0.46667	0.8	0.64444	0	0.57778	0.83333	0.54545	0.53333	1	1	0.33333	0.92857	AA
0	0.74545	0.72727	0.42857	0.73333	0.69091	0.71111	0.66667	0.77778	0.66667	0.9	0.66667	0.69091	0.46667	0.70909	0.64286	0.5641	NaN	0.63636	AA
0.5	0.66667	0.82143	0.75	0.5	0.68889	0.71212	0.47273	0.61538	0.66667	0.74545	0.86111	0.66667	0.5	0.60606	0.66667	0.6	0.66667	0.85714	HA
0.67273	0.86667	0.76364	0.66667	0.74359	0.74545	0.63889	0.67949	0.69697	0.78182	0.60833	0.65385	0.62821	0.57143	0.75556	0.73077	0.7619	0.64103	0.77778	HA
0.39286	0.45455	0.33333	0.75	0.71111	0.57143	0.83333	0.69444	0.6	0.33333	0.66667	1	0.7	0.63889	0.66667	0.71111	1	0.5	0.83333	AA
0.58182	0.66667	0.8	0.61818	0.60714	0.72727	0.46667	0.58333	0.60714	0.96429	0.67273	0.62222	0.65385	0.65385	0.60256	0.6	0.67857	0.57143	0.83333	AA
0.52727	0.46154	0.52381	0.64444	0.61111	0.63889	0.66667	NaN	0.80952	0.42857	0.58333	0.62222	0.66667	0.42857	0.6	0.63889	0.33333	0.64286	0.53571	AA
0.57143	0.52778	0.44444	0.55556	0.54545	0.50909	0.59091	0.61905	0.68889	0.53571	0.5	0.78571	0.53333	0.6	0.57143	0.49451	0.6	0.66667	0.66667	AA
0.78571	0.72222	0.66667	0.75556	0.66667	0.58974	0.51515	0.63889	0.66667	0.61111	0.60714	0.61111	0.75556	0.59341	0.58974	0.69091	0.62222	0.73333	0.58242	HA
0.97222	0.86667	0.69524	0.81818	0.66667	0.75758	0.53333	0.67033	1	0.73626	0.78788	0.89286	0.90476	0.73626	0.66667	0.83333	0.87273	0.71212	0.73333	AA
0.69697	0.58182	0.66667	0.71429	0.71212	0.9	0.90476	0.8	0.65385	0.60256	0.65385	0.60714	0.71429	0.74545	0.6	0.8	0.82222	0.60256	0.66667	HA
0.62222	0.83636	0.55556	0.5	0.60714	0.47619	0.86667	0.70909	0.67949	0.6	0.75758	0.82222	0.70513	0.4	0.77273	0.78788	0.71111	0.6	0.85455	HA
0.51515	0.5	0.46667	0.61111	0.67857	0.56364	0.53571	0.57778	0.54545	0.67857	0.58333	0.57576	0.54545	0.48485	0.7	0.61111	0.63636	0.57778	0.71429	HA
0.54545	0.65455	0.55556	0.60714	0.69444	0.46667	0.57576	0.77778	0.62121	0.61905	0.51111	0.73333	0.6	0.61111	0.53846	0.64286	0.44444	0.53571	0.61111	AA
0.77273	0.66176	0.80303	0.64444	0.75824	0.64286	0.78205	0.84444	0.72727	0.70476	0.76923	0.67949	0.67949	0.78205	0.77273	0.69444	0.73333	0.69231	0.6	HA
0.61111	0.73333	0.61111	0.57778	0.64444	0.8	0.47222	0.7619	0.62222	0.63889	0.64286	0.6	0.55128	0.55128	0.57576	0.60606	0.66667	0.52564	0.71429	HA
0.62121	0.58182	0.80556	0.95238	0.62121	0.69444	0.66667	0.90476	0.59091	0.46667	0.89286	0.6	0.68182	0.56061	0.54545	0.6	0.53571	0.53571	0.52727	HA
0.75	0.5	1	0.66667	0.45455	0.71429	0.52381	0.60606	0.52381	0.58333	0.4	0.85714	0.64444	0.52381	0.66667	0.62222	0.49091	0.62222	0.65455	HA
0.90909	0.825	0.9697	0.825	0.825	0.82418	0.84762	0.86813	1	0.78205	0.75	0.82418	0.78788	0.82222	0.86667	0.66667	0.825	0.82051	0.91026	AA
NaN	0.7	0.61111	0.46429	0.5	0.63889	0.51111	0.66667	0.6	0.46667	0.64286	0.71429	0.61111	0.44444	0.64286	0.63889	0.58182	NaN	0.73333	AA
0.4359	0.9	0.77778	0.62222	0.66667	0.83333	0.64444	0.83333	0.63889	0.6	0.6	NaN	0.52778	0.83333	0.73333	0.46667	0.6	0.66667	0.33333	HA
0.52381	0.53333	0.62821	0.69091	0.70909	0.46667	0.75	0.69444	0.54545	0.57143	0.5	0.6	0.71111	0.65455	0.66667	0.8	0.6	0.8	0.57143	AA
0.57778	0.48889	0.80556	0.62222	0.6	0.53571	0.6	0.53571	0.66667	0.66667	0.70909	0.7619	0.57143	0.64444	0.63636	0.71111	0.60606	0.63636	0.4697	HA
0.64286	0.72527	0.78182	1	0.73626	0.61905	0.74725	0.92727	0.81818	0.87879	0.74242	0.80769	0.80769	0.90476	0.33333	0.69524	0.78182	0	0	AA
