# Supplementary material for: A brain connectivity characterization of children with different levels of mathematical achievement based on graph metrics
Source: PLoS One. 2020 Jan 17;15(1):e0227613. doi: 10.1371/journal.pone.0227613 (PMC6968862; doi:10.1371/journal.pone.0227613)
Supplement: S3 File — This file contains the information obtained from the machine-learning stage, from “Feature extraction” to “Dataset construction”. (ZIP) [file pone.0227613.s003.zip › C_alpha_AA-OA.csv]

Fp2	F4	C4	P4	O2	F8	T4	T6	Fz	Cz	Pz	Fp1	F3	C3	P3	O1	F7	T3	T5	Clase
0.58182	0.66667	0.8	0.61818	0.60714	0.72727	0.46667	0.58333	0.60714	0.96429	0.67273	0.62222	0.65385	0.65385	0.60256	0.6	0.67857	0.57143	0.83333	AA
0.5	0.66667	0.82143	0.75	0.5	0.68889	0.71212	0.47273	0.61538	0.66667	0.74545	0.86111	0.66667	0.5	0.60606	0.66667	0.6	0.66667	0.85714	OA
0.57143	0.52778	0.44444	0.55556	0.54545	0.50909	0.59091	0.61905	0.68889	0.53571	0.5	0.78571	0.53333	0.6	0.57143	0.49451	0.6	0.66667	0.66667	AA
0.62222	0.83636	0.55556	0.5	0.60714	0.47619	0.86667	0.70909	0.67949	0.6	0.75758	0.82222	0.70513	0.4	0.77273	0.78788	0.71111	0.6	0.85455	OA
0.77273	0.66176	0.80303	0.64444	0.75824	0.64286	0.78205	0.84444	0.72727	0.70476	0.76923	0.67949	0.67949	0.78205	0.77273	0.69444	0.73333	0.69231	0.6	OA
0.64286	0.72527	0.78182	1	0.73626	0.61905	0.74725	0.92727	0.81818	0.87879	0.74242	0.80769	0.80769	0.90476	0.33333	0.69524	0.78182	0	0	AA
0.90909	0.825	0.9697	0.825	0.825	0.82418	0.84762	0.86813	1	0.78205	0.75	0.82418	0.78788	0.82222	0.86667	0.66667	0.825	0.82051	0.91026	AA
0.85714	0.74359	0.84762	0.84762	0.93333	0.87179	0.89394	0.69524	0.81319	0.84762	0.66667	0.92308	0.66667	0.5	0.82051	0.66667	0.75833	0.93939	0.87912	OA
0.6	0.63889	0.77778	0.76364	0.62121	0.35714	0.47619	0.62121	0.6	0.57143	0.76364	0.75	0.73333	0.58333	0.6	0.70909	0.53333	0.7	0.46667	OA
0.71429	0.64444	0.66667	0.63889	0.90476	0.63889	0.71429	0.54545	0.58333	0.8	0.77778	0.83333	0.6	0.71429	0.57143	0.60606	0.56364	0.5303	0.61818	OA
NaN	0.7	0.61111	0.46429	0.5	0.63889	0.51111	0.66667	0.6	0.46667	0.64286	0.71429	0.61111	0.44444	0.64286	0.63889	0.58182	NaN	0.73333	AA
0.52727	0.46154	0.52381	0.64444	0.61111	0.63889	0.66667	NaN	0.80952	0.42857	0.58333	0.62222	0.66667	0.42857	0.6	0.63889	0.33333	0.64286	0.53571	AA
0.57778	0.48889	0.80556	0.62222	0.6	0.53571	0.6	0.53571	0.66667	0.66667	0.70909	0.7619	0.57143	0.64444	0.63636	0.71111	0.60606	0.63636	0.4697	OA
0.66667	0.85714	0.83516	0.80952	0.80952	0.89091	0.74167	0.93333	0.83516	NaN	0.95556	0.83333	0.74242	0.93939	0.83333	0.88462	0.6	0.33333	0.80952	AA
0.54545	0.65455	0.55556	0.60714	0.69444	0.46667	0.57576	0.77778	0.62121	0.61905	0.51111	0.73333	0.6	0.61111	0.53846	0.64286	0.44444	0.53571	0.61111	AA
0.75641	0.84848	0.64103	0.81818	0.66667	0.67273	0.83333	0.83333	0.72727	0.77778	0.79121	0.7	0.78788	0.79121	0.76923	0.79487	0.7619	1	0.7	OA
0.62222	0.56061	0.61818	0.62222	0.6	0.55556	0.65455	0.52727	0.66667	0.54545	0.57143	0.64286	0.57576	0.66667	0.52727	0.52778	0.63636	0.64444	0.65455	OA
0.39286	0	0.61905	0.67033	0.87273	0.86667	0.66667	0.72222	0.80303	0.33333	0.80303	0.80303	0.66667	0.73077	0.87273	0.64286	0.87273	0.68182	0.80952	OA
0.69697	0.58182	0.66667	0.71429	0.71212	0.9	0.90476	0.8	0.65385	0.60256	0.65385	0.60714	0.71429	0.74545	0.6	0.8	0.82222	0.60256	0.66667	OA
0.56364	0.2	0.5	0.57143	0.56061	0.53333	1	0.62222	0.50909	1	0.53333	0.3	0.48485	0.66667	0.33333	0.8	0.72222	0.64286	0.61905	OA
0.96364	0.93939	0.5	0.80303	0.85897	0.74242	0.93939	0.93939	0.60714	0.93939	0.66667	1	0.85897	0.85897	0.95556	0.87879	0.87879	1	0.4	AA
0.4359	0.9	0.77778	0.62222	0.66667	0.83333	0.64444	0.83333	0.63889	0.6	0.6	NaN	0.52778	0.83333	0.73333	0.46667	0.6	0.66667	0.33333	OA
0.52381	0.53333	0.62821	0.69091	0.70909	0.46667	0.75	0.69444	0.54545	0.57143	0.5	0.6	0.71111	0.65455	0.66667	0.8	0.6	0.8	0.57143	AA
0.64444	0.66667	0.61905	0.65455	0.75	0.69444	0.64444	0.68889	0.67273	0.56044	0.61538	0.64286	0.80952	0.70909	0.5	0.65455	0.82143	0.6	0.62821	OA
0.39286	0.45455	0.33333	0.75	0.71111	0.57143	0.83333	0.69444	0.6	0.33333	0.66667	1	0.7	0.63889	0.66667	0.71111	1	0.5	0.83333	AA
0	0.74545	0.72727	0.42857	0.73333	0.69091	0.71111	0.66667	0.77778	0.66667	0.9	0.66667	0.69091	0.46667	0.70909	0.64286	0.5641	NaN	0.63636	AA
0.97222	0.86667	0.69524	0.81818	0.66667	0.75758	0.53333	0.67033	1	0.73626	0.78788	0.89286	0.90476	0.73626	0.66667	0.83333	0.87273	0.71212	0.73333	AA
0.7619	0.83333	0.65455	0.8	0.5303	0.6	0.33333	0.46667	0.8	0.64444	0	0.57778	0.83333	0.54545	0.53333	1	1	0.33333	0.92857	AA
