# Supplementary material for: A brain connectivity characterization of children with different levels of mathematical achievement based on graph metrics
Source: PLoS One. 2020 Jan 17;15(1):e0227613. doi: 10.1371/journal.pone.0227613 (PMC6968862; doi:10.1371/journal.pone.0227613)
Supplement: S3 File — This file contains the information obtained from the machine-learning stage, from “Feature extraction” to “Dataset construction”. (ZIP) [file pone.0227613.s003.zip › C_alpha_AA-LA.csv]

Fp2	F4	C4	P4	O2	F8	T4	T6	Fz	Cz	Pz	Fp1	F3	C3	P3	O1	F7	T3	T5	Clase
0.5	0.57143	0.51111	0.58333	0.5	0.6	0.5	0.61905	0.8	0.57143	0.73333	0.47619	0.46667	0.4	0.6	0.46667	0.55556	0.47619	0.6	LA
0.9	0.9	0.52381	0.73333	0.56364	0.64286	0.57143	0.63889	0.62121	0.57143	0.75	0.65455	0.54945	0.70909	0.5	0.59091	0.65152	0.75556	0.75556	LA
0.84615	0.83516	1	0.66667	0.81905	0.66667	0.65833	0.89744	0.81905	0.81905	0.9011	0.9011	0.8381	0.96154	0.9011	0.89011	0.85714	0.90909	0.66667	LA
0.58182	0.66667	0.8	0.61818	0.60714	0.72727	0.46667	0.58333	0.60714	0.96429	0.67273	0.62222	0.65385	0.65385	0.60256	0.6	0.67857	0.57143	0.83333	AA
0.64444	0.66667	0.61905	0.65455	0.75	0.69444	0.64444	0.68889	0.67273	0.56044	0.61538	0.64286	0.80952	0.70909	0.5	0.65455	0.82143	0.6	0.62821	LA
0.85897	0.81319	0.79167	0.79487	1	0.82418	0.79167	0.74359	0.79167	0.89286	0.73529	0.79048	0.82418	0.79487	0.76923	0.72381	0.85897	0.89394	1	LA
0.66667	0.85714	0.83516	0.80952	0.80952	0.89091	0.74167	0.93333	0.83516	NaN	0.95556	0.83333	0.74242	0.93939	0.83333	0.88462	0.6	0.33333	0.80952	AA
0.56364	0.2	0.5	0.57143	0.56061	0.53333	1	0.62222	0.50909	1	0.53333	0.3	0.48485	0.66667	0.33333	0.8	0.72222	0.64286	0.61905	LA
0.6	0.63889	0.77778	0.76364	0.62121	0.35714	0.47619	0.62121	0.6	0.57143	0.76364	0.75	0.73333	0.58333	0.6	0.70909	0.53333	0.7	0.46667	LA
0.90909	0.825	0.9697	0.825	0.825	0.82418	0.84762	0.86813	1	0.78205	0.75	0.82418	0.78788	0.82222	0.86667	0.66667	0.825	0.82051	0.91026	AA
0.64286	0.72527	0.78182	1	0.73626	0.61905	0.74725	0.92727	0.81818	0.87879	0.74242	0.80769	0.80769	0.90476	0.33333	0.69524	0.78182	0	0	AA
0.75641	0.84848	0.64103	0.81818	0.66667	0.67273	0.83333	0.83333	0.72727	0.77778	0.79121	0.7	0.78788	0.79121	0.76923	0.79487	0.7619	1	0.7	LA
0.84615	0.78788	0.83333	0.84848	0.83333	0.78205	0.77143	0.84444	0.80769	1	0.72794	0.86111	0.77143	0.88462	0.80769	0.72794	0.72794	0.80303	0.88889	LA
0.39286	0.45455	0.33333	0.75	0.71111	0.57143	0.83333	0.69444	0.6	0.33333	0.66667	1	0.7	0.63889	0.66667	0.71111	1	0.5	0.83333	AA
0.97222	0.86667	0.69524	0.81818	0.66667	0.75758	0.53333	0.67033	1	0.73626	0.78788	0.89286	0.90476	0.73626	0.66667	0.83333	0.87273	0.71212	0.73333	AA
0.62222	0.56061	0.61818	0.62222	0.6	0.55556	0.65455	0.52727	0.66667	0.54545	0.57143	0.64286	0.57576	0.66667	0.52727	0.52778	0.63636	0.64444	0.65455	LA
0.57143	0.52778	0.44444	0.55556	0.54545	0.50909	0.59091	0.61905	0.68889	0.53571	0.5	0.78571	0.53333	0.6	0.57143	0.49451	0.6	0.66667	0.66667	AA
0.85714	0.74359	0.84762	0.84762	0.93333	0.87179	0.89394	0.69524	0.81319	0.84762	0.66667	0.92308	0.66667	0.5	0.82051	0.66667	0.75833	0.93939	0.87912	LA
0.6	0.6	0.71429	0.67273	0.66667	0.62121	0.71429	0.95238	0.60714	0.60714	0.58333	0.83333	0.57576	0.41667	0.63636	0.83333	0.6	0.83333	0.58333	LA
0.52381	0.53333	0.62821	0.69091	0.70909	0.46667	0.75	0.69444	0.54545	0.57143	0.5	0.6	0.71111	0.65455	0.66667	0.8	0.6	0.8	0.57143	AA
0.86364	0.33333	1	0.84615	0.94545	0.94444	0.74725	0.74359	0.66667	0.90909	0.84615	0.84615	0.4	0.66667	0.5	0.65152	0.90909	0.33333	0.94545	LA
NaN	0.7	0.61111	0.46429	0.5	0.63889	0.51111	0.66667	0.6	0.46667	0.64286	0.71429	0.61111	0.44444	0.64286	0.63889	0.58182	NaN	0.73333	AA
0.52727	0.46154	0.52381	0.64444	0.61111	0.63889	0.66667	NaN	0.80952	0.42857	0.58333	0.62222	0.66667	0.42857	0.6	0.63889	0.33333	0.64286	0.53571	AA
0.54545	0.65455	0.55556	0.60714	0.69444	0.46667	0.57576	0.77778	0.62121	0.61905	0.51111	0.73333	0.6	0.61111	0.53846	0.64286	0.44444	0.53571	0.61111	AA
0.39286	0	0.61905	0.67033	0.87273	0.86667	0.66667	0.72222	0.80303	0.33333	0.80303	0.80303	0.66667	0.73077	0.87273	0.64286	0.87273	0.68182	0.80952	LA
0.62222	1	0.73333	0.57576	0.71111	0.77778	1	0.57143	0.6	0.55556	0.82143	0.66667	0.90476	1	0.61111	0.56061	0.77778	0.75	0.67857	LA
0.7619	0.83333	0.65455	0.8	0.5303	0.6	0.33333	0.46667	0.8	0.64444	0	0.57778	0.83333	0.54545	0.53333	1	1	0.33333	0.92857	AA
0	0.74545	0.72727	0.42857	0.73333	0.69091	0.71111	0.66667	0.77778	0.66667	0.9	0.66667	0.69091	0.46667	0.70909	0.64286	0.5641	NaN	0.63636	AA
0.96364	0.93939	0.5	0.80303	0.85897	0.74242	0.93939	0.93939	0.60714	0.93939	0.66667	1	0.85897	0.85897	0.95556	0.87879	0.87879	1	0.4	AA
