# Supplementary material for: A brain connectivity characterization of children with different levels of mathematical achievement based on graph metrics
Source: PLoS One. 2020 Jan 17;15(1):e0227613. doi: 10.1371/journal.pone.0227613 (PMC6968862; doi:10.1371/journal.pone.0227613)
Supplement: S3 File — This file contains the information obtained from the machine-learning stage, from “Feature extraction” to “Dataset construction”. (ZIP) [file pone.0227613.s003.zip › C_0.5-30_LA-OA.csv]

Fp2	F4	C4	P4	O2	F8	T4	T6	Fz	Cz	Pz	Fp1	F3	C3	P3	O1	F7	T3	T5	Clase
0.66667	0.33333	0.83333	0.66667	0	0.61905	0.33333	0.9	0.33333	NaN	1	0.38889	0.5	0.4	0.4	0.47222	1	0.6	0.3	LA
0.72727	0.68182	0.68182	0.58182	0.68889	0.66667	0.63889	0.6	0.55128	0.51282	0.62222	0.72727	0.64444	0.6	0.65152	0.66667	0.78571	0.57143	0.6	OA
1	0.36111	0.46667	0.5	0.6	0.7	0.44444	0.47619	0.38889	0.42857	0.66667	0.53333	0.73333	0.55556	0.53571	0.45455	0.53571	0.42857	1	OA
0.6	0.64286	0.51111	0.6	0.51648	0.58182	0.5303	0.8	0.73333	NaN	0.57143	0.77778	0.47619	0.33333	0.69444	0.57143	0.33333	0.33333	0.64444	OA
0.62222	0.64286	0.5303	0.44444	0.56364	0.57143	0.63636	0.61818	0.68889	0.53333	0.56061	0.53333	0.5	0.67273	0.64286	0.57143	0.66667	0.5	0.5	OA
0.8	0.33333	0.61905	0.5	0.66667	0.43636	0.71429	0.55556	0.9	0.86667	0.50909	0.66667	0.42857	0.5	0.35714	0.52381	0.52381	0.66667	0.47619	LA
0.66667	NaN	0	0.5	0.53571	NaN	0.52381	0.66667	1	NaN	0.66667	NaN	0.33333	0.39286	0.47619	NaN	0.53571	0.83333	1	LA
0.4	0.5	0.66667	0.16667	0.1	0.3	0.16667	0.33333	0.33333	0.33333	1	0.33333	NaN	0.33333	0.16667	0.33333	0.16667	0.4	0	OA
0.50833	0.58182	0.57778	1	0.69444	0.77778	0.62222	0.6	0.57576	0.58333	0.64286	0.86667	0.61818	0.72222	0.60606	0.64444	0.66667	0.57143	0.68182	OA
0.61905	0.53333	0.5	0.52381	0.42857	0.53333	0.38182	0.57143	0.33333	0.53333	0.50909	0.32143	0.46667	0.47222	0.57143	0.4	0.7	0.43636	0.38095	OA
0.47222	0.42857	0.71429	0.66667	0.46667	0.47619	0.66667	0.5	0.86667	NaN	0.26667	0.53571	0.57143	0.4	0.26667	1	0.33333	0.71429	1	OA
0.33333	0.16667	0.28571	0.26667	NaN	0.33333	0.5	0.33333	0	0.66667	0.26667	0	0.33333	0.4	0.3	0.4	0	0.66667	0.4	OA
0.5	0.66667	1	1	0.5	0.47619	0.35714	0.9	0.36111	0.66667	0.33333	0.7	NaN	1	0.33333	0	0.2	0.32727	NaN	LA
0.75	0.76364	0.68182	0.64103	0.62121	0.63889	0.64103	0.66667	0.68889	0.63636	0.72727	0.74545	0.62222	0.58182	0.58974	0.58095	0.75556	0.63889	0.58974	OA
0.33333	0.42857	0.2	0.5	0.6	0.45455	0.5	0.38889	NaN	0.4	0.57143	0.46667	0.66667	0.71429	0.39286	0.53571	0.42857	0.71429	0.2	LA
0.47619	0.66667	0.5	0.66667	0.46429	0.5	0.6	0.32143	0.38889	0.83333	0.4	0.66667	0.5	0.6	0.33333	0.37778	0.46429	0.32143	0.41667	LA
0.39286	0.33333	0.5	0.4	0.39286	0.5	0.38889	1	1	NaN	0.16667	0.66667	1	0.16667	0	0.33333	0.5	0.33333	0.66667	LA
0.64835	0.90476	0.59091	0.62821	0.69697	0.75	0.60952	0.8	0.67949	0.75556	0.64286	0.7619	0.64444	0.73333	0.33333	0.6	0.66667	0.63636	0.66667	OA
0.46667	1	0.38889	0.46429	0.33333	0.28571	0.31111	1	0	0.5	0.5	0.16667	0.2	0	0.5	NaN	0.5	0.42857	0.46429	LA
0.46667	1	0.39286	1	0.66667	0.5	0.5	0.33333	0.5	0.57143	0.66667	0.47222	0.33333	0.5	0.39286	0.25	0.71429	0.73333	0.5	LA
0.4	0.71429	0.64286	NaN	1	0.52778	0.55556	NaN	1	1	0	0.71429	1	1	0.2	0.5	0.46429	1	1	LA
0.46667	0.4	0.46667	0.66667	0.5	0.5	0.44444	0.33333	0.38889	0.33333	0.5	0.2	0.47222	0.53333	0.39286	0.4	0.7	0.4	0.6	LA
0.52381	0.47619	0.61905	0.26667	0.6	0.47222	0.47222	0.6	0.44444	0.7	0.4	0.2381	0.66667	0.5	0.1	0.38889	0.53571	0.33333	0.5	LA
NaN	NaN	0.42857	0.86667	0.66667	NaN	0.33333	1	0.33333	0.66667	0.86667	0.6	0.66667	NaN	NaN	0.5	NaN	NaN	0.57143	LA
0.4	0.35714	0.28571	0.66667	0	0.2	NaN	0	0.57143	0.66667	0.16667	0.16667	0.16667	0.3	0.33333	0.25	0.6	0.33333	0.5	OA
0.47222	0.73333	0.6	0.5	0.3	0.5	0.45455	0.57143	0.33333	0.66667	NaN	0.47619	0.46667	0.42857	0.5	0.52381	0.4	0.44444	0.61905	OA
0.5	0.4	0.4	0.36111	0.53333	0.36111	NaN	0	0.26667	0.3	0.47619	0.16667	0.6	0.16667	0.33333	0.6	0.3	0.6	0.25	OA
0.46667	0.2	0.28571	0.4	0.3	0.2	0	0.16667	0.33333	0.4	0.28571	0	0.6	0.16667	0.4	0.53333	0.4	0.4	0.38095	OA
0.4697	0.35714	0.66667	1	0.55556	1	0.52381	0.47619	0.33333	NaN	0	0.60714	0.43636	1	0.33333	NaN	0.86667	0.5	0.53333	LA
0.5	0.58333	0.47222	0.38095	0.5	0.83333	0.6	0.8	0.52778	0.66667	0.6	0.43636	NaN	0.41667	0.33333	0.66667	0.37778	1	0.67857	LA
NaN	NaN	NaN	0.6	1	0.66667	0.7	0.64286	NaN	0.64286	1	0	0.6	0.64286	0.71429	0.53571	NaN	0	0	OA
