# Supplementary material for: A brain connectivity characterization of children with different levels of mathematical achievement based on graph metrics
Source: PLoS One. 2020 Jan 17;15(1):e0227613. doi: 10.1371/journal.pone.0227613 (PMC6968862; doi:10.1371/journal.pone.0227613)
Supplement: S3 File — This file contains the information obtained from the machine-learning stage, from “Feature extraction” to “Dataset construction”. (ZIP) [file pone.0227613.s003.zip › C_0.5-30_HA-OA.csv]

Fp2	F4	C4	P4	O2	F8	T4	T6	Fz	Cz	Pz	Fp1	F3	C3	P3	O1	F7	T3	T5	Clase
0.61905	0.53333	0.5	0.52381	0.42857	0.53333	0.38182	0.57143	0.33333	0.53333	0.50909	0.32143	0.46667	0.47222	0.57143	0.4	0.7	0.43636	0.38095	HA
0.6	0.64286	0.51111	0.6	0.51648	0.58182	0.5303	0.8	0.73333	NaN	0.57143	0.77778	0.47619	0.33333	0.69444	0.57143	0.33333	0.33333	0.64444	OA
0.26667	0.26667	0.39286	0.25	0.46667	0.6	0.60714	0.61905	0.44444	0	0.5	0.33333	0.53333	0.4	0.4	0.42857	0.26667	0.41667	0.5	HA
0.75	0.76364	0.68182	0.64103	0.62121	0.63889	0.64103	0.66667	0.68889	0.63636	0.72727	0.74545	0.62222	0.58182	0.58974	0.58095	0.75556	0.63889	0.58974	HA
NaN	0.33333	0.16667	NaN	0.46667	0.4	0.38095	0.4	NaN	NaN	NaN	0	1	0.2381	0.66667	NaN	0.3	1	0.46667	HA
0.5	0.66667	0.35714	0.66667	0.42857	0.6	0.38889	0	0.33333	0.4	NaN	0.5	0.33333	0.33333	0	0.2381	0.28571	0.35714	0.44444	OA
0.4	0.71429	0.64286	NaN	1	0.52778	0.55556	NaN	1	1	0	0.71429	1	1	0.2	0.5	0.46429	1	1	OA
0.46667	0.4	0.46667	0.66667	0.5	0.5	0.44444	0.33333	0.38889	0.33333	0.5	0.2	0.47222	0.53333	0.39286	0.4	0.7	0.4	0.6	OA
NaN	NaN	0.42857	0.86667	0.66667	NaN	0.33333	1	0.33333	0.66667	0.86667	0.6	0.66667	NaN	NaN	0.5	NaN	NaN	0.57143	OA
0.66667	0.33333	0.83333	0.66667	0	0.61905	0.33333	0.9	0.33333	NaN	1	0.38889	0.5	0.4	0.4	0.47222	1	0.6	0.3	OA
1	0.80556	0.66667	0.73333	1	0.71111	0.96429	0.66667	NaN	0.6	0.8	0.71111	NaN	0.5	0.42308	0.66667	0.66667	0.5	0.96429	OA
1	0.36111	0.46667	0.5	0.6	0.7	0.44444	0.47619	0.38889	0.42857	0.66667	0.53333	0.73333	0.55556	0.53571	0.45455	0.53571	0.42857	1	HA
0.4697	0.35714	0.66667	1	0.55556	1	0.52381	0.47619	0.33333	NaN	0	0.60714	0.43636	1	0.33333	NaN	0.86667	0.5	0.53333	OA
0.2381	0.66667	0.8	0.61905	0.61111	1	0.71429	0.52778	0.46429	0.6	0.53333	NaN	1	0.46429	0.53333	0.93333	0.33333	NaN	0.63889	OA
0.64835	0.90476	0.59091	0.62821	0.69697	0.75	0.60952	0.8	0.67949	0.75556	0.64286	0.7619	0.64444	0.73333	0.33333	0.6	0.66667	0.63636	0.66667	HA
0.33333	0.57143	0.8	0.2381	0.4	0.33333	0.4	0.5	0.39286	NaN	0.4	0.5	0.42857	0.5	0.38889	NaN	0.3	0.28571	0.28571	OA
0.4	0.6	0.4	0.4	0.7	0.5	0.44444	0.26667	0.33333	0.2	0.41667	0.42857	0.5	0.46667	0.47619	0.42857	0.31818	0.41667	0.46667	HA
0.60714	0	0.33333	0.53333	0.61905	0.5	0.4	0.61111	0.33333	0	0	0	0.33333	0.42857	NaN	0	0.58333	0.4	0.39286	HA
0.46667	0.2	0.28571	0.4	0.3	0.2	0	0.16667	0.33333	0.4	0.28571	0	0.6	0.16667	0.4	0.53333	0.4	0.4	0.38095	OA
0.8	0.33333	0.61905	0.5	0.66667	0.43636	0.71429	0.55556	0.9	0.86667	0.50909	0.66667	0.42857	0.5	0.35714	0.52381	0.52381	0.66667	0.47619	OA
0.46667	1	0.38889	0.46429	0.33333	0.28571	0.31111	1	0	0.5	0.5	0.16667	0.2	0	0.5	NaN	0.5	0.42857	0.46429	OA
NaN	NaN	NaN	0.6	1	0.66667	0.7	0.64286	NaN	0.64286	1	0	0.6	0.64286	0.71429	0.53571	NaN	0	0	OA
0	0.3	0.16667	0	0	0.3	0.3	1	0.33333	NaN	0	0.33333	0	NaN	0.66667	0.3	1	0.26667	0	HA
0.50833	0.58182	0.57778	1	0.69444	0.77778	0.62222	0.6	0.57576	0.58333	0.64286	0.86667	0.61818	0.72222	0.60606	0.64444	0.66667	0.57143	0.68182	HA
0.47222	0.42857	0.71429	0.66667	0.46667	0.47619	0.66667	0.5	0.86667	NaN	0.26667	0.53571	0.57143	0.4	0.26667	1	0.33333	0.71429	1	HA
0.53333	0.42308	0.48889	0.33333	0.67857	0.66667	0	0.33333	0.60714	0.46667	0.4	0.44444	0.61111	NaN	0	0.73333	0.57143	0.46667	NaN	OA
0.67857	0.4	0.53571	0.19048	0.42857	0.4	0.2	0.33333	0.6	0.57143	0.5	0.46667	0.61111	0.86667	0.39286	0.5	0.4	0.37143	0.67857	HA
0.46667	1	0.39286	1	0.66667	0.5	0.5	0.33333	0.5	0.57143	0.66667	0.47222	0.33333	0.5	0.39286	0.25	0.71429	0.73333	0.5	OA
0.47222	0.73333	0.6	0.5	0.3	0.5	0.45455	0.57143	0.33333	0.66667	NaN	0.47619	0.46667	0.42857	0.5	0.52381	0.4	0.44444	0.61905	HA
0.62222	0.64286	0.5303	0.44444	0.56364	0.57143	0.63636	0.61818	0.68889	0.53333	0.56061	0.53333	0.5	0.67273	0.64286	0.57143	0.66667	0.5	0.5	HA
0.63736	0.78571	0.67033	0.6	0.75758	0.70909	0.83636	0.71795	0.6	0.71429	0.61905	0.72222	0.85714	0.62821	0.6	0.70513	0.62857	0.66667	0.55556	HA
