# Supplementary material for: A brain connectivity characterization of children with different levels of mathematical achievement based on graph metrics
Source: PLoS One. 2020 Jan 17;15(1):e0227613. doi: 10.1371/journal.pone.0227613 (PMC6968862; doi:10.1371/journal.pone.0227613)
Supplement: S3 File — This file contains the information obtained from the machine-learning stage, from “Feature extraction” to “Dataset construction”. (ZIP) [file pone.0227613.s003.zip › C_0.5-30_HA-LA.csv]

Fp2	F4	C4	P4	O2	F8	T4	T6	Fz	Cz	Pz	Fp1	F3	C3	P3	O1	F7	T3	T5	Clase
0.75	0.76364	0.68182	0.64103	0.62121	0.63889	0.64103	0.66667	0.68889	0.63636	0.72727	0.74545	0.62222	0.58182	0.58974	0.58095	0.75556	0.63889	0.58974	HA
0.64835	0.90476	0.59091	0.62821	0.69697	0.75	0.60952	0.8	0.67949	0.75556	0.64286	0.7619	0.64444	0.73333	0.33333	0.6	0.66667	0.63636	0.66667	HA
0.47619	0.66667	0.5	0.66667	0.46429	0.5	0.6	0.32143	0.38889	0.83333	0.4	0.66667	0.5	0.6	0.33333	0.37778	0.46429	0.32143	0.41667	LA
0.26667	0.26667	0.39286	0.25	0.46667	0.6	0.60714	0.61905	0.44444	0	0.5	0.33333	0.53333	0.4	0.4	0.42857	0.26667	0.41667	0.5	HA
0.66667	0.33333	0.83333	0.66667	0	0.61905	0.33333	0.9	0.33333	NaN	1	0.38889	0.5	0.4	0.4	0.47222	1	0.6	0.3	LA
0.4	0.71429	0.64286	NaN	1	0.52778	0.55556	NaN	1	1	0	0.71429	1	1	0.2	0.5	0.46429	1	1	LA
0.4	0.6	0.4	0.4	0.7	0.5	0.44444	0.26667	0.33333	0.2	0.41667	0.42857	0.5	0.46667	0.47619	0.42857	0.31818	0.41667	0.46667	HA
NaN	0.33333	0.16667	NaN	0.46667	0.4	0.38095	0.4	NaN	NaN	NaN	0	1	0.2381	0.66667	NaN	0.3	1	0.46667	HA
1	0.36111	0.46667	0.5	0.6	0.7	0.44444	0.47619	0.38889	0.42857	0.66667	0.53333	0.73333	0.55556	0.53571	0.45455	0.53571	0.42857	1	HA
0.46667	0.4	0.46667	0.66667	0.5	0.5	0.44444	0.33333	0.38889	0.33333	0.5	0.2	0.47222	0.53333	0.39286	0.4	0.7	0.4	0.6	LA
NaN	NaN	0.42857	0.86667	0.66667	NaN	0.33333	1	0.33333	0.66667	0.86667	0.6	0.66667	NaN	NaN	0.5	NaN	NaN	0.57143	LA
0.5	0.58333	0.47222	0.38095	0.5	0.83333	0.6	0.8	0.52778	0.66667	0.6	0.43636	NaN	0.41667	0.33333	0.66667	0.37778	1	0.67857	LA
0.33333	0.42857	0.2	0.5	0.6	0.45455	0.5	0.38889	NaN	0.4	0.57143	0.46667	0.66667	0.71429	0.39286	0.53571	0.42857	0.71429	0.2	LA
0.62222	0.64286	0.5303	0.44444	0.56364	0.57143	0.63636	0.61818	0.68889	0.53333	0.56061	0.53333	0.5	0.67273	0.64286	0.57143	0.66667	0.5	0.5	HA
0.67857	0.4	0.53571	0.19048	0.42857	0.4	0.2	0.33333	0.6	0.57143	0.5	0.46667	0.61111	0.86667	0.39286	0.5	0.4	0.37143	0.67857	HA
0.8	0.33333	0.61905	0.5	0.66667	0.43636	0.71429	0.55556	0.9	0.86667	0.50909	0.66667	0.42857	0.5	0.35714	0.52381	0.52381	0.66667	0.47619	LA
0.46667	1	0.38889	0.46429	0.33333	0.28571	0.31111	1	0	0.5	0.5	0.16667	0.2	0	0.5	NaN	0.5	0.42857	0.46429	LA
0.63736	0.78571	0.67033	0.6	0.75758	0.70909	0.83636	0.71795	0.6	0.71429	0.61905	0.72222	0.85714	0.62821	0.6	0.70513	0.62857	0.66667	0.55556	HA
0.66667	NaN	0	0.5	0.53571	NaN	0.52381	0.66667	1	NaN	0.66667	NaN	0.33333	0.39286	0.47619	NaN	0.53571	0.83333	1	LA
0.61905	0.53333	0.5	0.52381	0.42857	0.53333	0.38182	0.57143	0.33333	0.53333	0.50909	0.32143	0.46667	0.47222	0.57143	0.4	0.7	0.43636	0.38095	HA
0.60714	0	0.33333	0.53333	0.61905	0.5	0.4	0.61111	0.33333	0	0	0	0.33333	0.42857	NaN	0	0.58333	0.4	0.39286	HA
0.5	0.66667	1	1	0.5	0.47619	0.35714	0.9	0.36111	0.66667	0.33333	0.7	NaN	1	0.33333	0	0.2	0.32727	NaN	LA
0.52381	0.47619	0.61905	0.26667	0.6	0.47222	0.47222	0.6	0.44444	0.7	0.4	0.2381	0.66667	0.5	0.1	0.38889	0.53571	0.33333	0.5	LA
0.47222	0.73333	0.6	0.5	0.3	0.5	0.45455	0.57143	0.33333	0.66667	NaN	0.47619	0.46667	0.42857	0.5	0.52381	0.4	0.44444	0.61905	HA
0.46667	1	0.39286	1	0.66667	0.5	0.5	0.33333	0.5	0.57143	0.66667	0.47222	0.33333	0.5	0.39286	0.25	0.71429	0.73333	0.5	LA
0.50833	0.58182	0.57778	1	0.69444	0.77778	0.62222	0.6	0.57576	0.58333	0.64286	0.86667	0.61818	0.72222	0.60606	0.64444	0.66667	0.57143	0.68182	HA
0	0.3	0.16667	0	0	0.3	0.3	1	0.33333	NaN	0	0.33333	0	NaN	0.66667	0.3	1	0.26667	0	HA
0.39286	0.33333	0.5	0.4	0.39286	0.5	0.38889	1	1	NaN	0.16667	0.66667	1	0.16667	0	0.33333	0.5	0.33333	0.66667	LA
0.4697	0.35714	0.66667	1	0.55556	1	0.52381	0.47619	0.33333	NaN	0	0.60714	0.43636	1	0.33333	NaN	0.86667	0.5	0.53333	LA
0.47222	0.42857	0.71429	0.66667	0.46667	0.47619	0.66667	0.5	0.86667	NaN	0.26667	0.53571	0.57143	0.4	0.26667	1	0.33333	0.71429	1	HA
