# Supplementary material for: A brain connectivity characterization of children with different levels of mathematical achievement based on graph metrics
Source: PLoS One. 2020 Jan 17;15(1):e0227613. doi: 10.1371/journal.pone.0227613 (PMC6968862; doi:10.1371/journal.pone.0227613)
Supplement: S3 File — This file contains the information obtained from the machine-learning stage, from “Feature extraction” to “Dataset construction”. (ZIP) [file pone.0227613.s003.zip › C_0.5-30_HA-AA.csv]

Fp2	F4	C4	P4	O2	F8	T4	T6	Fz	Cz	Pz	Fp1	F3	C3	P3	O1	F7	T3	T5	Clase
0.5	0.4	0.4	0.36111	0.53333	0.36111	NaN	0	0.26667	0.3	0.47619	0.16667	0.6	0.16667	0.33333	0.6	0.3	0.6	0.25	AA
0.61905	0.53333	0.5	0.52381	0.42857	0.53333	0.38182	0.57143	0.33333	0.53333	0.50909	0.32143	0.46667	0.47222	0.57143	0.4	0.7	0.43636	0.38095	HA
0.60714	0	0.33333	0.53333	0.61905	0.5	0.4	0.61111	0.33333	0	0	0	0.33333	0.42857	NaN	0	0.58333	0.4	0.39286	HA
0.53333	0.42308	0.48889	0.33333	0.67857	0.66667	0	0.33333	0.60714	0.46667	0.4	0.44444	0.61111	NaN	0	0.73333	0.57143	0.46667	NaN	AA
0.64835	0.90476	0.59091	0.62821	0.69697	0.75	0.60952	0.8	0.67949	0.75556	0.64286	0.7619	0.64444	0.73333	0.33333	0.6	0.66667	0.63636	0.66667	HA
0	0.3	0.16667	0	0	0.3	0.3	1	0.33333	NaN	0	0.33333	0	NaN	0.66667	0.3	1	0.26667	0	HA
0.5	0.66667	0.35714	0.66667	0.42857	0.6	0.38889	0	0.33333	0.4	NaN	0.5	0.33333	0.33333	0	0.2381	0.28571	0.35714	0.44444	AA
0.33333	0.16667	0.28571	0.26667	NaN	0.33333	0.5	0.33333	0	0.66667	0.26667	0	0.33333	0.4	0.3	0.4	0	0.66667	0.4	AA
0.4	0.6	0.4	0.4	0.7	0.5	0.44444	0.26667	0.33333	0.2	0.41667	0.42857	0.5	0.46667	0.47619	0.42857	0.31818	0.41667	0.46667	HA
0.47222	0.42857	0.71429	0.66667	0.46667	0.47619	0.66667	0.5	0.86667	NaN	0.26667	0.53571	0.57143	0.4	0.26667	1	0.33333	0.71429	1	HA
0.62222	0.64286	0.5303	0.44444	0.56364	0.57143	0.63636	0.61818	0.68889	0.53333	0.56061	0.53333	0.5	0.67273	0.64286	0.57143	0.66667	0.5	0.5	HA
0.4	0.5	0.66667	0.16667	0.1	0.3	0.16667	0.33333	0.33333	0.33333	1	0.33333	NaN	0.33333	0.16667	0.33333	0.16667	0.4	0	AA
0.72727	0.68182	0.68182	0.58182	0.68889	0.66667	0.63889	0.6	0.55128	0.51282	0.62222	0.72727	0.64444	0.6	0.65152	0.66667	0.78571	0.57143	0.6	AA
0.33333	0.57143	0.8	0.2381	0.4	0.33333	0.4	0.5	0.39286	NaN	0.4	0.5	0.42857	0.5	0.38889	NaN	0.3	0.28571	0.28571	AA
1	0.80556	0.66667	0.73333	1	0.71111	0.96429	0.66667	NaN	0.6	0.8	0.71111	NaN	0.5	0.42308	0.66667	0.66667	0.5	0.96429	AA
0.6	0.64286	0.51111	0.6	0.51648	0.58182	0.5303	0.8	0.73333	NaN	0.57143	0.77778	0.47619	0.33333	0.69444	0.57143	0.33333	0.33333	0.64444	AA
0.2381	0.66667	0.8	0.61905	0.61111	1	0.71429	0.52778	0.46429	0.6	0.53333	NaN	1	0.46429	0.53333	0.93333	0.33333	NaN	0.63889	AA
0.47222	0.73333	0.6	0.5	0.3	0.5	0.45455	0.57143	0.33333	0.66667	NaN	0.47619	0.46667	0.42857	0.5	0.52381	0.4	0.44444	0.61905	HA
0.63736	0.78571	0.67033	0.6	0.75758	0.70909	0.83636	0.71795	0.6	0.71429	0.61905	0.72222	0.85714	0.62821	0.6	0.70513	0.62857	0.66667	0.55556	HA
0.46667	0.2	0.28571	0.4	0.3	0.2	0	0.16667	0.33333	0.4	0.28571	0	0.6	0.16667	0.4	0.53333	0.4	0.4	0.38095	AA
0.26667	0.26667	0.39286	0.25	0.46667	0.6	0.60714	0.61905	0.44444	0	0.5	0.33333	0.53333	0.4	0.4	0.42857	0.26667	0.41667	0.5	HA
NaN	0.33333	0.16667	NaN	0.46667	0.4	0.38095	0.4	NaN	NaN	NaN	0	1	0.2381	0.66667	NaN	0.3	1	0.46667	HA
NaN	NaN	NaN	0.6	1	0.66667	0.7	0.64286	NaN	0.64286	1	0	0.6	0.64286	0.71429	0.53571	NaN	0	0	AA
0.4	0.35714	0.28571	0.66667	0	0.2	NaN	0	0.57143	0.66667	0.16667	0.16667	0.16667	0.3	0.33333	0.25	0.6	0.33333	0.5	AA
0.50833	0.58182	0.57778	1	0.69444	0.77778	0.62222	0.6	0.57576	0.58333	0.64286	0.86667	0.61818	0.72222	0.60606	0.64444	0.66667	0.57143	0.68182	HA
0.67857	0.4	0.53571	0.19048	0.42857	0.4	0.2	0.33333	0.6	0.57143	0.5	0.46667	0.61111	0.86667	0.39286	0.5	0.4	0.37143	0.67857	HA
0.61111	0.69444	0.60256	0.67857	0.6	0.60714	0.67857	0.60714	0.62121	0.71429	0.63636	0.61538	0.75	0.6044	0.52727	0.66667	0.65152	0.61538	0.58242	AA
0.75	0.76364	0.68182	0.64103	0.62121	0.63889	0.64103	0.66667	0.68889	0.63636	0.72727	0.74545	0.62222	0.58182	0.58974	0.58095	0.75556	0.63889	0.58974	HA
1	0.36111	0.46667	0.5	0.6	0.7	0.44444	0.47619	0.38889	0.42857	0.66667	0.53333	0.73333	0.55556	0.53571	0.45455	0.53571	0.42857	1	HA
