# Supplementary material for: A brain connectivity characterization of children with different levels of mathematical achievement based on graph metrics
Source: PLoS One. 2020 Jan 17;15(1):e0227613. doi: 10.1371/journal.pone.0227613 (PMC6968862; doi:10.1371/journal.pone.0227613)
Supplement: S3 File — This file contains the information obtained from the machine-learning stage, from “Feature extraction” to “Dataset construction”. (ZIP) [file pone.0227613.s003.zip › C_0.5-30_AA-OA.csv]

Fp2	F4	C4	P4	O2	F8	T4	T6	Fz	Cz	Pz	Fp1	F3	C3	P3	O1	F7	T3	T5	Clase
0.8	0.33333	0.61905	0.5	0.66667	0.43636	0.71429	0.55556	0.9	0.86667	0.50909	0.66667	0.42857	0.5	0.35714	0.52381	0.52381	0.66667	0.47619	OA
0.4697	0.35714	0.66667	1	0.55556	1	0.52381	0.47619	0.33333	NaN	0	0.60714	0.43636	1	0.33333	NaN	0.86667	0.5	0.53333	OA
1	0.36111	0.46667	0.5	0.6	0.7	0.44444	0.47619	0.38889	0.42857	0.66667	0.53333	0.73333	0.55556	0.53571	0.45455	0.53571	0.42857	1	OA
0.67857	0.4	0.53571	0.19048	0.42857	0.4	0.2	0.33333	0.6	0.57143	0.5	0.46667	0.61111	0.86667	0.39286	0.5	0.4	0.37143	0.67857	OA
0.2381	0.66667	0.8	0.61905	0.61111	1	0.71429	0.52778	0.46429	0.6	0.53333	NaN	1	0.46429	0.53333	0.93333	0.33333	NaN	0.63889	AA
0.5	0.66667	0.35714	0.66667	0.42857	0.6	0.38889	0	0.33333	0.4	NaN	0.5	0.33333	0.33333	0	0.2381	0.28571	0.35714	0.44444	AA
NaN	NaN	0.42857	0.86667	0.66667	NaN	0.33333	1	0.33333	0.66667	0.86667	0.6	0.66667	NaN	NaN	0.5	NaN	NaN	0.57143	OA
0.33333	0.57143	0.8	0.2381	0.4	0.33333	0.4	0.5	0.39286	NaN	0.4	0.5	0.42857	0.5	0.38889	NaN	0.3	0.28571	0.28571	AA
0.33333	0.16667	0.28571	0.26667	NaN	0.33333	0.5	0.33333	0	0.66667	0.26667	0	0.33333	0.4	0.3	0.4	0	0.66667	0.4	AA
NaN	NaN	NaN	0.6	1	0.66667	0.7	0.64286	NaN	0.64286	1	0	0.6	0.64286	0.71429	0.53571	NaN	0	0	AA
0.26667	0.26667	0.39286	0.25	0.46667	0.6	0.60714	0.61905	0.44444	0	0.5	0.33333	0.53333	0.4	0.4	0.42857	0.26667	0.41667	0.5	OA
0.53333	0.42308	0.48889	0.33333	0.67857	0.66667	0	0.33333	0.60714	0.46667	0.4	0.44444	0.61111	NaN	0	0.73333	0.57143	0.46667	NaN	AA
0.61111	0.69444	0.60256	0.67857	0.6	0.60714	0.67857	0.60714	0.62121	0.71429	0.63636	0.61538	0.75	0.6044	0.52727	0.66667	0.65152	0.61538	0.58242	AA
0.72727	0.68182	0.68182	0.58182	0.68889	0.66667	0.63889	0.6	0.55128	0.51282	0.62222	0.72727	0.64444	0.6	0.65152	0.66667	0.78571	0.57143	0.6	AA
1	0.80556	0.66667	0.73333	1	0.71111	0.96429	0.66667	NaN	0.6	0.8	0.71111	NaN	0.5	0.42308	0.66667	0.66667	0.5	0.96429	AA
NaN	0.33333	0.16667	NaN	0.46667	0.4	0.38095	0.4	NaN	NaN	NaN	0	1	0.2381	0.66667	NaN	0.3	1	0.46667	OA
0.33333	0.42857	0.2	0.5	0.6	0.45455	0.5	0.38889	NaN	0.4	0.57143	0.46667	0.66667	0.71429	0.39286	0.53571	0.42857	0.71429	0.2	OA
0.4	0.35714	0.28571	0.66667	0	0.2	NaN	0	0.57143	0.66667	0.16667	0.16667	0.16667	0.3	0.33333	0.25	0.6	0.33333	0.5	AA
0.63736	0.78571	0.67033	0.6	0.75758	0.70909	0.83636	0.71795	0.6	0.71429	0.61905	0.72222	0.85714	0.62821	0.6	0.70513	0.62857	0.66667	0.55556	OA
0.47222	0.73333	0.6	0.5	0.3	0.5	0.45455	0.57143	0.33333	0.66667	NaN	0.47619	0.46667	0.42857	0.5	0.52381	0.4	0.44444	0.61905	OA
0.64835	0.90476	0.59091	0.62821	0.69697	0.75	0.60952	0.8	0.67949	0.75556	0.64286	0.7619	0.64444	0.73333	0.33333	0.6	0.66667	0.63636	0.66667	OA
0.46667	0.4	0.46667	0.66667	0.5	0.5	0.44444	0.33333	0.38889	0.33333	0.5	0.2	0.47222	0.53333	0.39286	0.4	0.7	0.4	0.6	OA
0.5	0.58333	0.47222	0.38095	0.5	0.83333	0.6	0.8	0.52778	0.66667	0.6	0.43636	NaN	0.41667	0.33333	0.66667	0.37778	1	0.67857	OA
0.46667	0.2	0.28571	0.4	0.3	0.2	0	0.16667	0.33333	0.4	0.28571	0	0.6	0.16667	0.4	0.53333	0.4	0.4	0.38095	AA
0.6	0.64286	0.51111	0.6	0.51648	0.58182	0.5303	0.8	0.73333	NaN	0.57143	0.77778	0.47619	0.33333	0.69444	0.57143	0.33333	0.33333	0.64444	AA
0.5	0.4	0.4	0.36111	0.53333	0.36111	NaN	0	0.26667	0.3	0.47619	0.16667	0.6	0.16667	0.33333	0.6	0.3	0.6	0.25	AA
0.39286	0.33333	0.5	0.4	0.39286	0.5	0.38889	1	1	NaN	0.16667	0.66667	1	0.16667	0	0.33333	0.5	0.33333	0.66667	OA
0.4	0.5	0.66667	0.16667	0.1	0.3	0.16667	0.33333	0.33333	0.33333	1	0.33333	NaN	0.33333	0.16667	0.33333	0.16667	0.4	0	AA
