# Supplementary material for: A brain connectivity characterization of children with different levels of mathematical achievement based on graph metrics
Source: PLoS One. 2020 Jan 17;15(1):e0227613. doi: 10.1371/journal.pone.0227613 (PMC6968862; doi:10.1371/journal.pone.0227613)
Supplement: S3 File — This file contains the information obtained from the machine-learning stage, from “Feature extraction” to “Dataset construction”. (ZIP) [file pone.0227613.s003.zip › C_0.5-30_AA-LA.csv]

Fp2	F4	C4	P4	O2	F8	T4	T6	Fz	Cz	Pz	Fp1	F3	C3	P3	O1	F7	T3	T5	Clase
NaN	NaN	0.42857	0.86667	0.66667	NaN	0.33333	1	0.33333	0.66667	0.86667	0.6	0.66667	NaN	NaN	0.5	NaN	NaN	0.57143	LA
0.8	0.33333	0.61905	0.5	0.66667	0.43636	0.71429	0.55556	0.9	0.86667	0.50909	0.66667	0.42857	0.5	0.35714	0.52381	0.52381	0.66667	0.47619	LA
0.4	0.71429	0.64286	NaN	1	0.52778	0.55556	NaN	1	1	0	0.71429	1	1	0.2	0.5	0.46429	1	1	LA
0.66667	NaN	0	0.5	0.53571	NaN	0.52381	0.66667	1	NaN	0.66667	NaN	0.33333	0.39286	0.47619	NaN	0.53571	0.83333	1	LA
0.6	0.64286	0.51111	0.6	0.51648	0.58182	0.5303	0.8	0.73333	NaN	0.57143	0.77778	0.47619	0.33333	0.69444	0.57143	0.33333	0.33333	0.64444	AA
0.33333	0.57143	0.8	0.2381	0.4	0.33333	0.4	0.5	0.39286	NaN	0.4	0.5	0.42857	0.5	0.38889	NaN	0.3	0.28571	0.28571	AA
0.66667	0.33333	0.83333	0.66667	0	0.61905	0.33333	0.9	0.33333	NaN	1	0.38889	0.5	0.4	0.4	0.47222	1	0.6	0.3	LA
0.53333	0.42308	0.48889	0.33333	0.67857	0.66667	0	0.33333	0.60714	0.46667	0.4	0.44444	0.61111	NaN	0	0.73333	0.57143	0.46667	NaN	AA
0.5	0.4	0.4	0.36111	0.53333	0.36111	NaN	0	0.26667	0.3	0.47619	0.16667	0.6	0.16667	0.33333	0.6	0.3	0.6	0.25	AA
0.47619	0.66667	0.5	0.66667	0.46429	0.5	0.6	0.32143	0.38889	0.83333	0.4	0.66667	0.5	0.6	0.33333	0.37778	0.46429	0.32143	0.41667	LA
0.46667	1	0.39286	1	0.66667	0.5	0.5	0.33333	0.5	0.57143	0.66667	0.47222	0.33333	0.5	0.39286	0.25	0.71429	0.73333	0.5	LA
0.4	0.5	0.66667	0.16667	0.1	0.3	0.16667	0.33333	0.33333	0.33333	1	0.33333	NaN	0.33333	0.16667	0.33333	0.16667	0.4	0	AA
0.46667	0.4	0.46667	0.66667	0.5	0.5	0.44444	0.33333	0.38889	0.33333	0.5	0.2	0.47222	0.53333	0.39286	0.4	0.7	0.4	0.6	LA
0.39286	0.33333	0.5	0.4	0.39286	0.5	0.38889	1	1	NaN	0.16667	0.66667	1	0.16667	0	0.33333	0.5	0.33333	0.66667	LA
NaN	NaN	NaN	0.6	1	0.66667	0.7	0.64286	NaN	0.64286	1	0	0.6	0.64286	0.71429	0.53571	NaN	0	0	AA
0.33333	0.16667	0.28571	0.26667	NaN	0.33333	0.5	0.33333	0	0.66667	0.26667	0	0.33333	0.4	0.3	0.4	0	0.66667	0.4	AA
1	0.80556	0.66667	0.73333	1	0.71111	0.96429	0.66667	NaN	0.6	0.8	0.71111	NaN	0.5	0.42308	0.66667	0.66667	0.5	0.96429	AA
0.2381	0.66667	0.8	0.61905	0.61111	1	0.71429	0.52778	0.46429	0.6	0.53333	NaN	1	0.46429	0.53333	0.93333	0.33333	NaN	0.63889	AA
0.4	0.35714	0.28571	0.66667	0	0.2	NaN	0	0.57143	0.66667	0.16667	0.16667	0.16667	0.3	0.33333	0.25	0.6	0.33333	0.5	AA
0.46667	0.2	0.28571	0.4	0.3	0.2	0	0.16667	0.33333	0.4	0.28571	0	0.6	0.16667	0.4	0.53333	0.4	0.4	0.38095	AA
0.5	0.58333	0.47222	0.38095	0.5	0.83333	0.6	0.8	0.52778	0.66667	0.6	0.43636	NaN	0.41667	0.33333	0.66667	0.37778	1	0.67857	LA
0.4697	0.35714	0.66667	1	0.55556	1	0.52381	0.47619	0.33333	NaN	0	0.60714	0.43636	1	0.33333	NaN	0.86667	0.5	0.53333	LA
0.61111	0.69444	0.60256	0.67857	0.6	0.60714	0.67857	0.60714	0.62121	0.71429	0.63636	0.61538	0.75	0.6044	0.52727	0.66667	0.65152	0.61538	0.58242	AA
0.72727	0.68182	0.68182	0.58182	0.68889	0.66667	0.63889	0.6	0.55128	0.51282	0.62222	0.72727	0.64444	0.6	0.65152	0.66667	0.78571	0.57143	0.6	AA
0.52381	0.47619	0.61905	0.26667	0.6	0.47222	0.47222	0.6	0.44444	0.7	0.4	0.2381	0.66667	0.5	0.1	0.38889	0.53571	0.33333	0.5	LA
0.5	0.66667	1	1	0.5	0.47619	0.35714	0.9	0.36111	0.66667	0.33333	0.7	NaN	1	0.33333	0	0.2	0.32727	NaN	LA
0.33333	0.42857	0.2	0.5	0.6	0.45455	0.5	0.38889	NaN	0.4	0.57143	0.46667	0.66667	0.71429	0.39286	0.53571	0.42857	0.71429	0.2	LA
0.46667	1	0.38889	0.46429	0.33333	0.28571	0.31111	1	0	0.5	0.5	0.16667	0.2	0	0.5	NaN	0.5	0.42857	0.46429	LA
0.5	0.66667	0.35714	0.66667	0.42857	0.6	0.38889	0	0.33333	0.4	NaN	0.5	0.33333	0.33333	0	0.2381	0.28571	0.35714	0.44444	AA
